# Supplementary material for: Dysregulation of neuron differentiation in an autistic savant with exceptional memory
Source: Mol Brain. 2019 Nov 7;12:91. doi: 10.1186/s13041-019-0507-7 (PMC6836402; doi:10.1186/s13041-019-0507-7)
Supplement: Supplementary file 2 — Additional file 2: Table S2. Secondary RNA sequencing _ differentially expressed genes _ significant. Related to Fig. 2. [file 13041_2019_507_MOESM2_ESM.xlsx]

## Sheet: PatientvsControl_DEGs_all
ID	Patient	Control	log2FoldChange	pvalue	padj	gene_name	gene_chr	gene_start	gene_end	gene_strand	gene_length	gene_biotype	gene_description
ENSG00000214548	4.76087	10321.6	-11.0445	1.20806e-254	4.5371e-250	MEG3	14	100779410	100861031	+	15769	lincRNA	maternally expressed 3 (non-protein coding) [Source:HGNC Symbol;Acc:HGNC:14575]
ENSG00000211574	0.332616	663.824	-10.5515	9.1514e-100	1.7185e-95	MIR770	14	100852390	100852487	+	98	miRNA	microRNA 770 [Source:HGNC Symbol;Acc:HGNC:33143]
ENSG00000227097	6623.22	456.212	3.85936	2.82187e-64	3.5327e-60	RPS28P7	11	82689559	82689768	+	210	processed_pseudogene	ribosomal protein S28 pseudogene 7 [Source:HGNC Symbol;Acc:HGNC:35787]
novel.29851	0	208.178	-10.7057	1.78128e-46	1.67249e-42	-	GL000218.1	38462	97429	-	5338	-	-
ENSG00000185551	690.982	4694.63	-2.76399	2.53688e-38	1.90555e-34	NR2F2	15	96325938	96340263	+	6459	protein_coding	nuclear receptor subfamily 2 group F member 2 [Source:HGNC Symbol;Acc:HGNC:7976]
ENSG00000175745	1584.76	11404.9	-2.84721	3.01687e-30	1.88841e-26	NR2F1	5	93583337	93594615	+	4201	protein_coding	nuclear receptor subfamily 2 group F member 1 [Source:HGNC Symbol;Acc:HGNC:7975]
ENSG00000225746	0.31198	88.61	-7.64986	2.22337e-29	1.1929e-25	MEG8	14	100894770	101027415	+	10548	lincRNA	maternally expressed 8, small nucleolar RNA host gene [Source:HGNC Symbol;Acc:HGNC:14574]
ENSG00000188856	0.62344	72.5381	-6.58096	7.86326e-27	3.69151e-23	RPSAP47	8	80558870	80559757	+	888	processed_pseudogene	ribosomal protein SA pseudogene 47 [Source:HGNC Symbol;Acc:HGNC:36162]
novel.23619	54.2432	489.283	-3.17008	5.65794e-25	2.36106e-21	-	5	94708549	95081646	-	8494	-	PF00168:C2 domain
ENSG00000278905	1.26035	84.0257	-5.91627	2.57217e-23	9.6603e-20	AC106818.1	5	93600357	93603598	+	3242	TEC
ENSG00000121570	125.251	3.71292	5.01304	3.36463e-23	1.14878e-19	DPPA4	3	109326141	109337572	-	4996	protein_coding	developmental pluripotency associated 4 [Source:HGNC Symbol;Acc:HGNC:19200]
novel.15989	1.91889	75.3537	-5.21433	3.76574e-22	1.17858e-18	-	19	58602224	58605143	.	2920	-	-
ENSG00000223403	0	46.7928	-8.55486	2.98273e-21	8.61712e-18	MEG9	14	101069911	101072937	+	2641	lincRNA	maternally expressed 9 (non-protein coding) [Source:HGNC Symbol;Acc:HGNC:43874]
ENSG00000264204	0.954365	55.8777	-5.70108	3.40931e-21	9.14597e-18	AGAP7P	10	46109621	46131358	+	2062	unprocessed_pseudogene	ArfGAP with GTPase domain, ankyrin repeat and PH domain 7, pseudogene [Source:HGNC Symbol;Acc:HGNC:23465]
novel.29485	183.902	16.0885	3.50293	4.40323e-21	1.10248e-17	-	9	120843072	120854374	+	5859	-	-
ENSG00000214776	0.665361	55.8701	-6.2011	7.53392e-21	1.76845e-17	AC092821.1	12	9467552	9576275	+	12236	protein_coding
ENSG00000175471	94.607	495.025	-2.38593	1.02597e-20	2.2666e-17	MCTP1	5	94703741	95284575	-	12089	protein_coding	multiple C2 and transmembrane domain containing 1 [Source:HGNC Symbol;Acc:HGNC:26183]
novel.20780	167.707	16.6617	3.32218	1.2623e-18	2.63379e-15	-	3	80770579	81102564	+	7830	-	-
ENSG00000205922	469.548	33.8634	3.78877	4.59732e-17	9.08745e-14	ONECUT3	19	1752373	1780988	+	8318	protein_coding	one cut homeobox 3 [Source:HGNC Symbol;Acc:HGNC:13399]
ENSG00000205403	348.143	59.2474	2.55296	4.02303e-16	7.55464e-13	CFI	4	109740694	109802179	-	3875	protein_coding	complement factor I [Source:HGNC Symbol;Acc:HGNC:5394]
ENSG00000197083	130.771	15.5796	3.05879	1.81327e-15	3.2429e-12	ZNF300P1	5	150930645	150946289	-	3127	transcribed_unprocessed_pseudogene	zinc finger protein 300 pseudogene 1 [Source:HGNC Symbol;Acc:HGNC:27032]
ENSG00000278384	0	35.9445	-8.17594	1.97135e-15	3.36536e-12	AL354822.1	GL000218.1	51867	54893	-	3027	protein_coding
ENSG00000237039	1.9018	41.3675	-4.35355	7.42791e-15	1.16447e-11	AC018738.1	2	231256097	231256306	+	210	processed_pseudogene
ENSG00000139155	396.815	77.4178	2.35632	7.44128e-15	1.16447e-11	SLCO1C1	12	20695355	20753386	+	4860	protein_coding	solute carrier organic anion transporter family member 1C1 [Source:HGNC Symbol;Acc:HGNC:13819]
ENSG00000144119	26.7757	330.814	-3.62041	8.74484e-15	1.31372e-11	C1QL2	2	119156243	119158889	-	2043	protein_coding	complement C1q like 2 [Source:HGNC Symbol;Acc:HGNC:24181]
ENSG00000115353	241.196	47.8748	2.33041	1.76145e-14	2.54442e-11	TACR1	2	75046463	75199700	-	5308	protein_coding	tachykinin receptor 1 [Source:HGNC Symbol;Acc:HGNC:11526]
ENSG00000273295	51.9293	2.15666	4.51672	2.26146e-14	3.14569e-11	AP000350.6	22	23901432	23907068	-	5637	lincRNA
ENSG00000049247	58.1008	1.06297	5.60107	2.68321e-14	3.59905e-11	UTS2	1	7843083	7853512	-	1791	protein_coding	urotensin 2 [Source:HGNC Symbol;Acc:HGNC:12636]
ENSG00000204792	0	26.3376	-7.72866	4.56923e-14	5.91747e-11	LINC01291	2	74918148	74938418	+	4176	lincRNA	long intergenic non-protein coding RNA 1291 [Source:HGNC Symbol;Acc:HGNC:50358]
ENSG00000068078	136.539	525.373	-1.94302	5.08034e-14	6.19232e-11	FGFR3	4	1793307	1808872	+	4834	protein_coding	fibroblast growth factor receptor 3 [Source:HGNC Symbol;Acc:HGNC:3690]
ENSG00000100181	3.46026	66.8084	-4.21617	5.11122e-14	6.19232e-11	TPTEP1	22	16601887	16698742	+	9653	transcribed_unprocessed_pseudogene	transmembrane phosphatase with tensin homology pseudogene 1 [Source:HGNC Symbol;Acc:HGNC:43648]
ENSG00000125968	98.7912	407.585	-2.04447	1.45722e-13	1.71027e-10	ID1	20	31605283	31606515	+	1233	protein_coding	inhibitor of DNA binding 1, HLH protein [Source:HGNC Symbol;Acc:HGNC:5360]
ENSG00000247809	10.8462	104.815	-3.26106	1.58842e-13	1.80777e-10	NR2F2-AS1	15	96110040	96327361	-	6063	antisense_RNA	NR2F2 antisense RNA 1 [Source:HGNC Symbol;Acc:HGNC:44222]
ENSG00000177406	0.319392	26.8785	-5.93232	4.4541e-13	4.92008e-10	AC021054.1	12	630891	663706	+	3530	antisense_RNA
novel.29850	454.496	135.445	1.74561	5.31035e-13	5.69831e-10	-	GL000205.2	134928	140746	-	3549	-	-
ENSG00000151090	50.2075	291.075	-2.53253	6.03035e-13	6.29116e-10	THRB	3	24117160	24495282	-	8709	protein_coding	thyroid hormone receptor beta [Source:HGNC Symbol;Acc:HGNC:11799]
ENSG00000146122	132.595	426.281	-1.68318	1.9772e-12	2.00697e-09	DAAM2	6	39792298	39904877	+	12955	protein_coding	dishevelled associated activator of morphogenesis 2 [Source:HGNC Symbol;Acc:HGNC:18143]
ENSG00000269737	39.4194	182.776	-2.20737	2.23732e-12	2.21124e-09	AL691432.1	1	1671990	1674397	+	1819	transcribed_processed_pseudogene
novel.29952	603.035	162.906	1.88768	3.28651e-12	3.16491e-09	-	X	2565974	2585444	-	2920	-	-
ENSG00000171540	35.8546	843.536	-4.5528	4.30111e-12	4.03842e-09	OTP	5	77628712	77639688	-	4451	protein_coding	orthopedia homeobox [Source:HGNC Symbol;Acc:HGNC:8518]
novel.8082	97.2839	366.383	-1.9125	4.9644e-12	4.54751e-09	-	14	29259096	29392108	-	9387	-	PF08333:Protein of unknown function (DUF1725)
ENSG00000148600	468.629	146.715	1.67448	6.48654e-12	5.80036e-09	CDHR1	10	84194635	84219621	+	7633	protein_coding	cadherin related family member 1 [Source:HGNC Symbol;Acc:HGNC:14550]
novel.13221	223.298	56.9677	1.96838	7.20994e-12	6.29729e-09	-	17	66885486	66894736	-	8269	-	-
ENSG00000188681	0	21.5263	-7.43893	1.20639e-11	1.02974e-08	TEKT4P2	21	9068361	9129752	-	2309	transcribed_unprocessed_pseudogene	tektin 4 pseudogene 2 [Source:HGNC Symbol;Acc:HGNC:40046]
ENSG00000136682	233.991	63.9819	1.86886	1.65578e-11	1.38192e-08	CBWD2	2	113437691	113496189	+	8396	protein_coding	COBW domain containing 2 [Source:HGNC Symbol;Acc:HGNC:17907]
ENSG00000173706	436.449	110.97	1.97479	1.83909e-11	1.50154e-08	HEG1	3	124965710	125055958	-	9925	protein_coding	heart development protein with EGF like domains 1 [Source:HGNC Symbol;Acc:HGNC:29227]
ENSG00000251079	0	19.8934	-7.32587	2.08348e-11	1.66488e-08	BMS1P2	10	47538377	47551954	-	2153	transcribed_unprocessed_pseudogene	BMS1, ribosome biogenesis factor pseudogene 2 [Source:HGNC Symbol;Acc:HGNC:23650]
ENSG00000095596	59.9815	1.07399	5.6456	2.44236e-11	1.911e-08	CYP26A1	10	93073475	93077890	+	2972	protein_coding	cytochrome P450 family 26 subfamily A member 1 [Source:HGNC Symbol;Acc:HGNC:2603]
ENSG00000186205	375.874	103.378	1.86149	3.72788e-11	2.85731e-08	2018-03-01	1	220786759	220819657	+	9258	protein_coding	mitochondrial amidoxime reducing component 1 [Source:HGNC Symbol;Acc:HGNC:26189]
novel.29842	0	19.3648	-7.28714	3.81484e-11	2.86548e-08	-	GL000194.1	62699	112851	-	311	-	-
ENSG00000226752	107.603	13.9142	2.93686	3.95326e-11	2.91123e-08	CUTALP	9	120824828	120854385	+	7224	transcribed_unitary_pseudogene	cutA divalent cation tolerance homolog-like, pseudogene [Source:HGNC Symbol;Acc:HGNC:27367]
ENSG00000087250	410.696	1052.02	-1.35681	5.14551e-11	3.71635e-08	MT3	16	56589074	56591088	+	1837	protein_coding	metallothionein 3 [Source:HGNC Symbol;Acc:HGNC:7408]
ENSG00000092969	455.519	145.262	1.64838	5.38334e-11	3.81476e-08	TGFB2	1	218346235	218444619	+	5151	protein_coding	transforming growth factor beta 2 [Source:HGNC Symbol;Acc:HGNC:11768]
novel.29865	34.0645	0	8.09821	5.79683e-11	4.03169e-08	-	GL000224.1	102506	110276	+	1584	-	-
novel.29328	1.5611	30.1409	-4.14931	9.02916e-11	6.1656e-08	-	9	97235152	97236530	+	1379	-	-
ENSG00000133519	79.3122	296.041	-1.8976	9.57041e-11	6.4185e-08	ZDHHC8P1	22	23390606	23402726	-	3269	transcribed_unprocessed_pseudogene	zinc finger DHHC-type containing 8 pseudogene 1 [Source:HGNC Symbol;Acc:HGNC:26461]
novel.21806	42.1125	180.939	-2.09905	9.95397e-11	6.55862e-08	-	4	1801629	1808871	+	5166	-	PF07714:Protein tyrosine kinase
ENSG00000135744	9.21284	59.7095	-2.67991	1.03689e-10	6.71424e-08	AGT	1	230702523	230714297	-	2291	protein_coding	angiotensinogen [Source:HGNC Symbol;Acc:HGNC:333]
novel.24475	53.7866	5.37601	3.29406	1.11415e-10	7.09224e-08	-	5	181326793	181328482	+	1690	-	-
novel.29849	252.736	63.009	2.00225	1.15215e-10	7.21191e-08	-	GL000205.2	129756	134247	-	4492	-	PF00078:Reverse transcriptase (RNA-dependent DNA polymerase)
ENSG00000197728	5501.98	2177.18	1.33743	1.22526e-10	7.4671e-08	RPS26	12	56041853	56044675	+	1943	protein_coding	ribosomal protein S26 [Source:HGNC Symbol;Acc:HGNC:10414]
novel.3274	16.6672	99.3691	-2.56327	1.23269e-10	7.4671e-08	-	10	47501626	47553514	-	7194	-	PF01412:Putative GTPase activating protein for Arf
novel.29079	179.932	45.2092	1.9906	1.61869e-10	9.64968e-08	-	9	64711914	64841988	+	11571	-	-
novel.31085	30.3164	1.06297	4.66702	2.09439e-10	1.22905e-07	-	Y	18990627	18991131	.	505	-	-
novel.3314	20.9511	0	7.40074	2.39492e-10	1.38379e-07	-	10	50666600	50666976	.	377	-	-
ENSG00000126803	174.595	473.489	-1.43895	4.54814e-10	2.5881e-07	HSPA2	14	64535905	64546173	+	5777	protein_coding	heat shock protein family A (Hsp70) member 2 [Source:HGNC Symbol;Acc:HGNC:5235]
novel.26086	290.484	83.2503	1.80091	5.2587e-10	2.94778e-07	-	7	14376764	14409622	+	4779	-	-
ENSG00000112246	6.61838	165.399	-4.61803	5.51358e-10	3.0452e-07	SIM1	6	100385015	100464929	-	9274	protein_coding	single-minded family bHLH transcription factor 1 [Source:HGNC Symbol;Acc:HGNC:10882]
novel.19199	3.1534	33.8703	-3.3677	6.63962e-10	3.61397e-07	-	21	44165126	44166162	+	1037	-	-
ENSG00000103888	753.039	126.549	2.57163	6.89451e-10	3.6991e-07	CEMIP	15	80779343	80951776	+	7621	protein_coding	cell migration inducing hyaluronan binding protein [Source:HGNC Symbol;Acc:HGNC:29213]
ENSG00000112319	166.936	446.841	-1.41934	7.48262e-10	3.9581e-07	EYA4	6	133240598	133532120	+	8968	protein_coding	EYA transcriptional coactivator and phosphatase 4 [Source:HGNC Symbol;Acc:HGNC:3522]
ENSG00000183454	355.356	96.6693	1.8769	9.01684e-10	4.70341e-07	GRIN2A	16	9753404	10182754	-	16696	protein_coding	glutamate ionotropic receptor NMDA type subunit 2A [Source:HGNC Symbol;Acc:HGNC:4585]
novel.3313	21.0672	0	7.40717	9.16612e-10	4.71578e-07	-	10	50664137	50664724	.	588	-	-
ENSG00000008197	0.948852	22.6018	-4.39862	1.26151e-09	6.40248e-07	TFAP2D	6	50713828	50772988	+	1856	protein_coding	transcription factor AP-2 delta [Source:HGNC Symbol;Acc:HGNC:15581]
ENSG00000237187	61.3554	268.666	-2.12783	1.31809e-09	6.60049e-07	NR2F1-AS1	5	93409359	93585648	-	7720	antisense_RNA	NR2F1 antisense RNA 1 [Source:HGNC Symbol;Acc:HGNC:48622]
ENSG00000128573	1033.21	404.153	1.35393	1.64183e-09	8.11346e-07	FOXP2	7	114086327	114693772	+	16152	protein_coding	forkhead box P2 [Source:HGNC Symbol;Acc:HGNC:13875]
ENSG00000125266	9144.93	4178.61	1.12992	2.36216e-09	1.15215e-06	EFNB2	13	106489731	106535114	-	4461	protein_coding	ephrin B2 [Source:HGNC Symbol;Acc:HGNC:3227]
ENSG00000221818	108.683	15.0127	2.84403	2.57151e-09	1.23818e-06	EBF2	8	25841730	26045397	-	7077	protein_coding	early B-cell factor 2 [Source:HGNC Symbol;Acc:HGNC:19090]
ENSG00000205710	6.01359	50.9383	-3.05441	2.79105e-09	1.32688e-06	C17orf107	17	4899418	4902932	+	3408	protein_coding	chromosome 17 open reading frame 107 [Source:HGNC Symbol;Acc:HGNC:37238]
ENSG00000240342	4780.78	10384.4	-1.11909	3.47589e-09	1.6318e-06	RPS2P5	12	118246084	118246962	+	879	processed_pseudogene
novel.7385	11.7868	77.4103	-2.70468	4.16213e-09	1.92984e-06	-	13	25026283	25027792	.	1510	-	-
ENSG00000263874	90.4575	19.346	2.2186	4.28108e-09	1.96079e-06	LINC00672	17	38925168	38929384	+	3692	protein_coding	long intergenic non-protein coding RNA 672 [Source:HGNC Symbol;Acc:HGNC:44353]
ENSG00000248318	0.319392	20.9152	-5.57307	5.04049e-09	2.28079e-06	AC104958.1	8	120761253	120776832	+	1973	antisense_RNA
ENSG00000008394	117.151	433.277	-1.88633	5.15244e-09	2.30369e-06	MGST1	12	16347142	16609259	+	7440	protein_coding	microsomal glutathione S-transferase 1 [Source:HGNC Symbol;Acc:HGNC:7061]
ENSG00000105048	57.7149	175.816	-1.60449	5.90002e-09	2.60691e-06	TNNT1	19	55132794	55149354	-	2171	protein_coding	troponin T1, slow skeletal type [Source:HGNC Symbol;Acc:HGNC:11948]
ENSG00000166676	205.933	52.7563	1.96298	6.04541e-09	2.64008e-06	TVP23A	16	10760919	10818794	-	5281	protein_coding	trans-golgi network vesicle protein 23 homolog A [Source:HGNC Symbol;Acc:HGNC:20398]
ENSG00000130751	26.4716	149.37	-2.49145	6.85471e-09	2.95911e-06	NPAS1	19	47019820	47045775	+	2582	protein_coding	neuronal PAS domain protein 1 [Source:HGNC Symbol;Acc:HGNC:7894]
ENSG00000232063	6.63974	46.1548	-2.77144	7.12925e-09	3.04265e-06	AL691447.2	9	94332476	94360948	+	2162	lincRNA
ENSG00000121039	293.252	87.4616	1.7436	8.28004e-09	3.49408e-06	RDH10	8	73294612	73325281	+	5321	protein_coding	retinol dehydrogenase 10 [Source:HGNC Symbol;Acc:HGNC:19975]
ENSG00000231453	22.4255	120.193	-2.41454	9.41601e-09	3.9293e-06	LINC01305	2	174326027	174330643	+	3435	lincRNA	long intergenic non-protein coding RNA 1305 [Source:HGNC Symbol;Acc:HGNC:27690]
ENSG00000104368	420.792	141.735	1.56864	9.81552e-09	4.051e-06	PLAT	8	42175233	42207724	-	6618	protein_coding	plasminogen activator, tissue type [Source:HGNC Symbol;Acc:HGNC:9051]
ENSG00000164308	88.1339	19.359	2.1802	1.0003e-08	4.08352e-06	ERAP2	5	96875939	96919716	+	7422	protein_coding	endoplasmic reticulum aminopeptidase 2 [Source:HGNC Symbol;Acc:HGNC:29499]
ENSG00000156395	503.572	1189.35	-1.2397	1.03221e-08	4.16848e-06	SORCS3	10	104641101	105265235	+	5764	protein_coding	sortilin related VPS10 domain containing receptor 3 [Source:HGNC Symbol;Acc:HGNC:16699]
novel.1699	42.145	4.30066	3.25557	1.12061e-08	4.4773e-06	-	1	146387193	146388091	+	676	-	-
ENSG00000128591	212.263	711.465	-1.7448	1.37686e-08	5.44325e-06	FLNC	7	128830377	128859274	+	9280	protein_coding	filamin C [Source:HGNC Symbol;Acc:HGNC:3756]
ENSG00000121440	727.455	2532.86	-1.79962	1.42194e-08	5.56289e-06	PDZRN3	3	73382433	73624940	-	6136	protein_coding	PDZ domain containing ring finger 3 [Source:HGNC Symbol;Acc:HGNC:17704]
novel.21523	60.4582	246.387	-2.02431	1.52653e-08	5.91052e-06	-	3	181742484	181745886	-	3403	-	-
novel.4469	170.879	50.0046	1.77091	1.56675e-08	6.00435e-06	-	11	30363194	30367812	.	4619	-	-
ENSG00000198680	148.596	401.306	-1.43249	1.63085e-08	6.18684e-06	TUSC1	9	25676389	25678440	-	2052	protein_coding	tumor suppressor candidate 1 [Source:HGNC Symbol;Acc:HGNC:31010]
ENSG00000039068	31.1498	146.553	-2.23012	1.79054e-08	6.72474e-06	CDH1	16	68737225	68835548	+	6177	protein_coding	cadherin 1 [Source:HGNC Symbol;Acc:HGNC:1748]
ENSG00000166573	116.793	15.0639	2.94496	1.99986e-08	7.43649e-06	GALR1	18	77250549	77277896	+	10299	protein_coding	galanin receptor 1 [Source:HGNC Symbol;Acc:HGNC:4132]
ENSG00000006128	575.975	121.592	2.2429	2.13827e-08	7.87325e-06	TAC1	7	97731908	97740472	+	1888	protein_coding	tachykinin precursor 1 [Source:HGNC Symbol;Acc:HGNC:11517]
ENSG00000066382	202.896	45.7623	2.14606	2.21139e-08	8.00458e-06	MPPED2	11	30384493	30586872	-	8197	protein_coding	metallophosphoesterase domain containing 2 [Source:HGNC Symbol;Acc:HGNC:1180]
ENSG00000146469	0.31198	18.2397	-5.3785	2.21657e-08	8.00458e-06	VIP	6	152750798	152759765	+	1584	protein_coding	vasoactive intestinal peptide [Source:HGNC Symbol;Acc:HGNC:12693]
ENSG00000269883	24.951	95.7409	-1.93253	2.26643e-08	8.10669e-06	AC007375.3	14	77140683	77142996	+	2314	antisense_RNA
novel.7890	81.9202	418.404	-2.35097	2.45299e-08	8.69122e-06	-	13	111862938	111865238	.	2301	-	-
ENSG00000255874	15.9856	86.7248	-2.4325	2.93741e-08	1.03103e-05	LINC00346	13	110863987	110870251	-	6265	lincRNA	long intergenic non-protein coding RNA 346 [Source:HGNC Symbol;Acc:HGNC:27492]
ENSG00000132561	544.724	100.707	2.43353	3.18487e-08	1.10754e-05	MATN2	8	97868840	98036716	+	6933	protein_coding	matrilin 2 [Source:HGNC Symbol;Acc:HGNC:6908]
ENSG00000139219	219.834	73.1172	1.58656	3.30962e-08	1.14036e-05	COL2A1	12	47972965	48004486	-	6596	protein_coding	collagen type II alpha 1 chain [Source:HGNC Symbol;Acc:HGNC:2200]
novel.23397	15.5182	0	6.97166	4.14675e-08	1.41581e-05	-	5	69625520	69679259	-	944	-	-
ENSG00000125804	44.2267	6.46133	2.75431	4.71249e-08	1.59448e-05	FAM182A	20	26054655	26086917	+	5787	processed_transcript	family with sequence similarity 182 member A [Source:HGNC Symbol;Acc:HGNC:16222]
ENSG00000273771	2.27942	27.9093	-3.57214	4.85349e-08	1.62752e-05	AC024337.2	15	96080713	96084584	-	2797	lincRNA
ENSG00000185664	11.3872	152.403	-3.72897	4.95135e-08	1.64564e-05	PMEL	12	55954105	55973317	-	3901	protein_coding	premelanosome protein [Source:HGNC Symbol;Acc:HGNC:10880]
ENSG00000125851	1018.89	459.028	1.1501	6.15626e-08	2.02557e-05	PCSK2	20	17226107	17484578	+	7078	protein_coding	proprotein convertase subtilisin/kexin type 2 [Source:HGNC Symbol;Acc:HGNC:8744]
ENSG00000259275	0.940595	18.2896	-4.09682	6.20233e-08	2.02557e-05	AC087477.2	15	96354237	96403803	+	5303	lincRNA
ENSG00000106236	185.218	521.21	-1.49253	6.62898e-08	2.14625e-05	NPTX2	7	98617297	98629868	+	3016	protein_coding	neuronal pentraxin 2 [Source:HGNC Symbol;Acc:HGNC:7953]
ENSG00000101542	101.746	27.3836	1.88818	7.75985e-08	2.49091e-05	CDH20	18	61333582	61555773	+	4119	protein_coding	cadherin 20 [Source:HGNC Symbol;Acc:HGNC:1760]
ENSG00000276644	1278.55	464.559	1.46015	8.32317e-08	2.6491e-05	DACH1	13	71437966	71867192	-	5389	protein_coding	dachshund family transcription factor 1 [Source:HGNC Symbol;Acc:HGNC:2663]
ENSG00000106689	2160.06	942.114	1.19688	8.62054e-08	2.72069e-05	LHX2	9	124001670	124033301	+	2655	protein_coding	LIM homeobox 2 [Source:HGNC Symbol;Acc:HGNC:6594]
ENSG00000119922	38.2515	137.435	-1.84287	9.10845e-08	2.85072e-05	IFIT2	10	89283694	89309276	+	4101	protein_coding	interferon induced protein with tetratricopeptide repeats 2 [Source:HGNC Symbol;Acc:HGNC:5409]
ENSG00000156804	577.118	174.607	1.72421	9.60991e-08	2.98281e-05	FBXO32	8	123497889	123541206	-	7395	protein_coding	F-box protein 32 [Source:HGNC Symbol;Acc:HGNC:16731]
ENSG00000215374	61.9539	10.7733	2.51025	1.11348e-07	3.42779e-05	FAM66B	8	7301611	7355354	-	3339	lincRNA	family with sequence similarity 66 member B [Source:HGNC Symbol;Acc:HGNC:28890]
ENSG00000280105	47.7325	5.33947	3.12376	1.15828e-07	3.53672e-05	AC009487.4	2	161433874	161437458	+	3585	TEC
ENSG00000157005	700.549	1855.56	-1.40504	1.19213e-07	3.61071e-05	SST	3	187668906	187670399	-	618	protein_coding	somatostatin [Source:HGNC Symbol;Acc:HGNC:11329]
novel.299	5.99345	41.3123	-2.75574	1.23086e-07	3.6982e-05	-	1	12567910	12619244	-	2385	-	PF00106:short chain dehydrogenase
novel.26177	102.161	284.253	-1.47548	1.43557e-07	4.27902e-05	-	7	26398613	26541048	+	10802	-	-
ENSG00000227354	109.756	30.1106	1.86169	1.56399e-07	4.60184e-05	RBM26-AS1	13	79406309	79424328	+	3747	antisense_RNA	RBM26 antisense RNA 1 [Source:HGNC Symbol;Acc:HGNC:39805]
ENSG00000185404	3.14664	28.4428	-3.11887	1.56838e-07	4.60184e-05	SP140L	2	230327184	230403732	+	5650	protein_coding	SP140 nuclear body protein like [Source:HGNC Symbol;Acc:HGNC:25105]
ENSG00000215478	11.2178	60.1705	-2.41491	1.70956e-07	4.97721e-05	CES5AP1	22	23359603	23387731	-	1560	transcribed_unprocessed_pseudogene	carboxylesterase 5A pseudogene 1 [Source:HGNC Symbol;Acc:HGNC:38516]
ENSG00000272872	0.641246	17.7064	-4.55385	2.14553e-07	6.19844e-05	AP000525.1	22	15823197	15823890	+	694	sense_intronic
novel.19900	80.5158	20.4278	1.97272	2.29149e-07	6.56957e-05	-	22	45308968	45341955	+	5992	-	-
novel.16000	11.463	54.3853	-2.23497	2.47445e-07	7.04038e-05	-	2	949627	950713	-	1087	-	-
ENSG00000024422	50.3054	178.615	-1.8261	2.57871e-07	7.28185e-05	EHD2	19	47713343	47743134	+	3923	protein_coding	EH domain containing 2 [Source:HGNC Symbol;Acc:HGNC:3243]
novel.30803	38.473	5.37601	2.8126	2.81458e-07	7.88859e-05	-	X	130496642	130497549	.	908	-	-
novel.14975	104.093	32.2674	1.68637	2.8472e-07	7.9209e-05	-	19	21445863	21463872	-	3862	-	-
novel.339	175.6	409.719	-1.22119	2.9433e-07	8.12806e-05	-	1	16228674	16237155	-	4429	-	-
novel.20252	2.55489	300.66	-6.80854	3.24894e-07	8.84516e-05	-	3	33446595	33458355	+	3602	-	-
ENSG00000175426	962.586	326.115	1.56117	3.25008e-07	8.84516e-05	PCSK1	5	96390415	96434143	-	5307	protein_coding	proprotein convertase subtilisin/kexin type 1 [Source:HGNC Symbol;Acc:HGNC:8743]
ENSG00000178522	244.385	67.8191	1.84748	3.58591e-07	9.68892e-05	AMBN	4	70592256	70607288	+	2009	protein_coding	ameloblastin [Source:HGNC Symbol;Acc:HGNC:452]
ENSG00000134853	291.883	703.563	-1.26916	3.71134e-07	9.89893e-05	PDGFRA	4	54229097	54298247	+	9732	protein_coding	platelet derived growth factor receptor alpha [Source:HGNC Symbol;Acc:HGNC:8803]
ENSG00000283633	0	12.3855	-6.64768	3.71635e-07	9.89893e-05	AP000547.3	22	16601911	16615111	+	3071	lincRNA
ENSG00000130203	228.965	597.691	-1.38397	3.95095e-07	0.000104497	APOE	19	44905754	44909393	+	2191	protein_coding	apolipoprotein E [Source:HGNC Symbol;Acc:HGNC:613]
ENSG00000105877	173.874	57.5521	1.59279	3.99147e-07	0.000104831	DNAH11	7	21543215	21901839	+	15998	protein_coding	dynein axonemal heavy chain 11 [Source:HGNC Symbol;Acc:HGNC:2942]
ENSG00000100884	753.95	52.3023	3.8444	4.18862e-07	0.000109244	CPNE6	14	24070837	24078100	+	5996	protein_coding	copine 6 [Source:HGNC Symbol;Acc:HGNC:2319]
ENSG00000167964	254.702	89.1113	1.51326	4.28299e-07	0.000110208	RAB26	16	2140803	2154165	+	2488	protein_coding	RAB26, member RAS oncogene family [Source:HGNC Symbol;Acc:HGNC:14259]
novel.26087	106.047	31.7393	1.73644	4.28426e-07	0.000110208	-	7	14418274	14422395	+	4122	-	-
ENSG00000173376	126.962	35.4026	1.83786	4.33352e-07	0.000110717	NDNF	4	121035613	121073021	-	3556	protein_coding	neuron derived neurotrophic factor [Source:HGNC Symbol;Acc:HGNC:26256]
novel.23608	144.846	359.592	-1.31105	4.62261e-07	0.000117305	-	5	93612696	94111635	-	10056	-	-
ENSG00000179630	104.978	23.6394	2.14464	4.656e-07	0.000117359	LACC1	13	43879284	43893932	+	4550	protein_coding	laccase domain containing 1 [Source:HGNC Symbol;Acc:HGNC:26789]
ENSG00000150551	519.098	1343.56	-1.37162	5.14623e-07	0.000128851	LYPD1	2	132644853	132671579	-	2412	protein_coding	LY6/PLAUR domain containing 1 [Source:HGNC Symbol;Acc:HGNC:28431]
ENSG00000119866	1866.14	936.117	0.995205	5.42168e-07	0.000134849	BCL11A	2	60451167	60553567	-	8375	protein_coding	B-cell CLL/lymphoma 11A [Source:HGNC Symbol;Acc:HGNC:13221]
ENSG00000082397	514.663	205.783	1.32198	5.75016e-07	0.000142078	EPB41L3	18	5392381	5630700	-	12203	protein_coding	erythrocyte membrane protein band 4.1 like 3 [Source:HGNC Symbol;Acc:HGNC:3380]
ENSG00000152229	41.2984	146.91	-1.82791	5.82796e-07	0.000143059	PSTPIP2	18	45983536	46072272	-	4120	protein_coding	proline-serine-threonine phosphatase interacting protein 2 [Source:HGNC Symbol;Acc:HGNC:9581]
ENSG00000277135	0.62344	14.5045	-4.26905	5.95475e-07	0.000145222	AC012409.3	15	96139472	96140452	-	981	lincRNA
ENSG00000150394	781.144	1553.58	-0.991761	6.00943e-07	0.00014561	CDH8	16	61647242	62037035	-	13529	protein_coding	cadherin 8 [Source:HGNC Symbol;Acc:HGNC:1767]
ENSG00000260604	9.88342	51.6871	-2.37431	6.28763e-07	0.000151375	AL590004.4	6	3904920	3911979	-	7060	lincRNA
ENSG00000123560	193.685	608.295	-1.65086	6.38056e-07	0.000151833	PLP1	X	103773718	103792619	+	6078	protein_coding	proteolipid protein 1 [Source:HGNC Symbol;Acc:HGNC:9086]
ENSG00000210144	64.7332	13.4667	2.25485	6.38751e-07	0.000151833	MT-TY	MT	5826	5891	-	66	Mt_tRNA	mitochondrially encoded tRNA tyrosine [Source:HGNC Symbol;Acc:HGNC:7502]
ENSG00000133433	6.94457	42.5631	-2.59104	6.48069e-07	0.000153079	GSTT2B	22	23957414	23961186	-	1099	protein_coding	glutathione S-transferase theta 2B (gene/pseudogene) [Source:HGNC Symbol;Acc:HGNC:33437]
ENSG00000147804	8.88273	42.4426	-2.24004	6.57564e-07	0.000154351	SLC39A4	8	144409742	144416895	-	5033	protein_coding	solute carrier family 39 member 4 [Source:HGNC Symbol;Acc:HGNC:17129]
ENSG00000099866	82.2254	279.153	-1.76243	6.63282e-07	0.000154726	MADCAM1	19	489176	505342	+	2651	protein_coding	mucosal vascular addressin cell adhesion molecule 1 [Source:HGNC Symbol;Acc:HGNC:6765]
ENSG00000169085	36.3696	109.711	-1.58807	6.8457e-07	0.000157829	C8orf46	8	66460003	66518524	+	5808	protein_coding	chromosome 8 open reading frame 46 [Source:HGNC Symbol;Acc:HGNC:28498]
ENSG00000203279	1.87519	19.346	-3.26759	6.8499e-07	0.000157829	AL590705.1	9	97200475	97238700	-	806	lincRNA
ENSG00000113594	3317.9	1689.45	0.973669	7.38143e-07	0.000169039	LIFR	5	38474963	38608354	-	11864	protein_coding	LIF receptor alpha [Source:HGNC Symbol;Acc:HGNC:6597]
ENSG00000248174	4.45607	27.4381	-2.59058	7.89972e-07	0.000179812	LINC02268	4	174094660	174220398	-	1659	lincRNA	long intergenic non-protein coding RNA 2268 [Source:HGNC Symbol;Acc:HGNC:53183]
ENSG00000188659	143.445	50.0253	1.51816	8.02025e-07	0.000181456	SAXO2	15	82262810	82284930	+	4160	protein_coding	stabilizer of axonemal microtubules 2 [Source:HGNC Symbol;Acc:HGNC:33727]
ENSG00000105379	308.928	636.505	-1.04247	8.1045e-07	0.000182264	ETFB	19	51345169	51366418	-	6526	protein_coding	electron transfer flavoprotein beta subunit [Source:HGNC Symbol;Acc:HGNC:3482]
ENSG00000135269	92.951	25.8528	1.84197	8.59607e-07	0.000192168	TES	7	116210493	116258783	+	4280	protein_coding	testin LIM domain protein [Source:HGNC Symbol;Acc:HGNC:14620]
novel.100	609.078	1261.83	-1.05049	8.91829e-07	0.000198054	-	1	1635226	1746112	-	24451	-	PF03151:Triose-phosphate Transporter family
ENSG00000232597	26.49	2.69518	3.24017	8.96484e-07	0.000198054	AC013727.1	2	103856659	103880209	-	1221	lincRNA
novel.29888	43.7327	8.03132	2.42378	9.11329e-07	0.000200157	-	KI270733.1	167804	170142	.	2339	-	-
ENSG00000242808	374.285	1094.09	-1.54711	9.17693e-07	0.000200383	SOX2-OT	3	180989770	181836880	+	11874	sense_overlapping	SOX2 overlapping transcript [Source:HGNC Symbol;Acc:HGNC:20209]
ENSG00000046889	585.497	253.163	1.20909	9.43628e-07	0.000204854	PREX2	8	67952118	68237030	+	12058	protein_coding	phosphatidylinositol-3,4,5-trisphosphate dependent Rac exchange factor 2 [Source:HGNC Symbol;Acc:HGNC:22950]
ENSG00000185352	705.15	280.819	1.32814	9.69216e-07	0.0002092	HS6ST3	13	96090839	96839562	+	7806	protein_coding	heparan sulfate 6-O-sulfotransferase 3 [Source:HGNC Symbol;Acc:HGNC:19134]
novel.21415	39.0482	0	8.29638	9.80458e-07	0.000209522	-	3	165915153	165918155	.	3003	-	PF08333:Protein of unknown function (DUF1725)
ENSG00000171766	138.382	443.546	-1.68007	9.81865e-07	0.000209522	GATM	15	45361124	45402327	-	6644	protein_coding	glycine amidinotransferase [Source:HGNC Symbol;Acc:HGNC:4175]
ENSG00000238083	3.14832	23.1311	-2.82102	1.00689e-06	0.000213648	LRRC37A2	17	46511511	46555650	+	6756	protein_coding	leucine rich repeat containing 37 member A2 [Source:HGNC Symbol;Acc:HGNC:32404]
novel.28000	2128.21	990.406	1.10356	1.1096e-06	0.000234119	-	8	62244194	62984900	+	26573	-	PF17490:L1 transposable element dsRBD-like domain
ENSG00000196611	26.0626	3.21295	2.96754	1.164e-06	0.000244225	MMP1	11	102789920	102798160	-	1970	protein_coding	matrix metallopeptidase 1 [Source:HGNC Symbol;Acc:HGNC:7155]
novel.29254	4.737	29.6059	-2.60825	1.22177e-06	0.000254689	-	9	92831198	92832310	.	1113	-	-
ENSG00000151773	59.0624	15.0688	1.96282	1.22743e-06	0.000254689	CCDC122	13	43823909	43879727	-	5403	protein_coding	coiled-coil domain containing 122 [Source:HGNC Symbol;Acc:HGNC:26478]
novel.2483	260.727	102.237	1.34959	1.26319e-06	0.000260669	-	1	205381378	205459623	-	9677	-	-
novel.4472	69.7156	16.674	2.05713	1.28372e-06	0.000261023	-	11	30401963	30403252	.	1290	-	-
ENSG00000159176	55.8853	144.659	-1.37005	1.29041e-06	0.000261023	CSRP1	1	201483530	201509456	-	10318	protein_coding	cysteine and glycine rich protein 1 [Source:HGNC Symbol;Acc:HGNC:2469]
ENSG00000095261	526.989	237.914	1.1468	1.29078e-06	0.000261023	PSMD5	9	120815496	120842984	-	4432	protein_coding	proteasome 26S subunit, non-ATPase 5 [Source:HGNC Symbol;Acc:HGNC:9563]
ENSG00000180530	2001.81	1032.67	0.95489	1.29271e-06	0.000261023	NRIP1	21	14961235	15065936	-	8497	protein_coding	nuclear receptor interacting protein 1 [Source:HGNC Symbol;Acc:HGNC:8001]
ENSG00000088320	11.7375	50.0518	-2.08	1.41223e-06	0.00028221	REM1	20	31475293	31484905	+	1665	protein_coding	RRAD and GEM like GTPase 1 [Source:HGNC Symbol;Acc:HGNC:15922]
novel.929	276.761	727.644	-1.39449	1.41267e-06	0.00028221	-	1	45803613	46036124	+	11008	-	PF00595:PDZ domain (Also known as DHR or GLGF)|PF00069:Protein kinase domain|PF08926:Domain of unknown function (DUF1908)
ENSG00000261599	4.44662	50.6731	-3.47919	1.55946e-06	0.000309888	HERC2P8	16	33094204	33129090	-	5985	transcribed_unprocessed_pseudogene	hect domain and RLD 2 pseudogene 8 [Source:HGNC Symbol;Acc:HGNC:38747]
ENSG00000107736	265.703	89.0618	1.57498	1.574e-06	0.000311129	CDH23	10	71396934	71815947	+	18059	protein_coding	cadherin related 23 [Source:HGNC Symbol;Acc:HGNC:13733]
ENSG00000116194	265.432	59.8714	2.14556	1.60973e-06	0.000316526	ANGPTL1	1	178849705	178871052	-	3403	protein_coding	angiopoietin like 1 [Source:HGNC Symbol;Acc:HGNC:489]
ENSG00000162496	21.8724	69.8768	-1.66915	1.73595e-06	0.000339569	DHRS3	1	12567910	12617731	-	3036	protein_coding	dehydrogenase/reductase 3 [Source:HGNC Symbol;Acc:HGNC:17693]
ENSG00000168309	3703.98	7096.17	-0.937957	1.80251e-06	0.000350762	FAM107A	3	58564117	58627610	-	5321	protein_coding	family with sequence similarity 107 member A [Source:HGNC Symbol;Acc:HGNC:30827]
novel.29844	109.574	22.0982	2.30236	1.82566e-06	0.000353435	-	GL000195.1	137945	141770	+	1522	-	-
ENSG00000136160	518.999	1256.33	-1.27537	1.8631e-06	0.000358833	EDNRB	13	77895481	77919768	-	5014	protein_coding	endothelin receptor type B [Source:HGNC Symbol;Acc:HGNC:3180]
novel.25032	107.624	18.8445	2.50601	1.87754e-06	0.00035977	-	6	41371277	41375037	.	3761	-	-
ENSG00000265018	25.3066	2.67962	3.17584	1.90204e-06	0.000362615	AGAP12P	10	48009873	48031640	-	2400	transcribed_unprocessed_pseudogene	ArfGAP with GTPase domain, ankyrin repeat and PH domain 12, pseudogene [Source:HGNC Symbol;Acc:HGNC:23661]
ENSG00000136717	48.9887	134.824	-1.457	2.04777e-06	0.000388424	BIN1	2	127048027	127107355	-	6929	protein_coding	bridging integrator 1 [Source:HGNC Symbol;Acc:HGNC:1052]
ENSG00000224769	12.0494	0	6.60942	2.11897e-06	0.00039991	MUC20P1	3	195614947	195620233	+	1680	unprocessed_pseudogene	mucin 20, cell surface associated pseudogene 1 [Source:HGNC Symbol;Acc:HGNC:51921]
ENSG00000113721	322.312	696.338	-1.11125	2.16218e-06	0.000406025	PDGFRB	5	150113837	150155872	-	7137	protein_coding	platelet derived growth factor receptor beta [Source:HGNC Symbol;Acc:HGNC:8804]
ENSG00000077274	22.0003	77.8183	-1.81828	2.22718e-06	0.00041615	CAPN6	X	111245103	111270523	-	3568	protein_coding	calpain 6 [Source:HGNC Symbol;Acc:HGNC:1483]
ENSG00000007372	3737.1	1956.82	0.933342	2.23973e-06	0.000416423	PAX6	11	31784779	31818062	-	20812	protein_coding	paired box 6 [Source:HGNC Symbol;Acc:HGNC:8620]
novel.17101	54.8289	141.347	-1.36364	2.33404e-06	0.000431821	-	2	127048038	127107278	-	6065	-	PF03114:BAR domain
ENSG00000008196	20.3068	0	7.35607	2.37623e-06	0.000436222	TFAP2B	6	50818723	50847613	+	6149	protein_coding	transcription factor AP-2 beta [Source:HGNC Symbol;Acc:HGNC:11743]
ENSG00000106571	2669.75	1420.29	0.910457	2.38106e-06	0.000436222	GLI3	7	41960950	42237870	-	9239	protein_coding	GLI family zinc finger 3 [Source:HGNC Symbol;Acc:HGNC:4319]
ENSG00000138829	976.787	479.774	1.02551	2.40276e-06	0.000438061	FBN2	5	128257909	128659185	-	13196	protein_coding	fibrillin 2 [Source:HGNC Symbol;Acc:HGNC:3604]
ENSG00000277400	0	11.2615	-6.51268	2.43448e-06	0.00043984	AC145212.1	GL000194.1	53590	115018	-	2179	protein_coding	MaFF-interacting protein [Source:UniProtKB/Swiss-Prot;Acc:Q8WZ33]
novel.24844	61.3743	11.838	2.36331	2.43594e-06	0.00043984	-	6	31676957	31703444	-	6484	-	PF00561:alpha/beta hydrolase fold
ENSG00000228570	30.6174	3.74474	2.98576	2.58371e-06	0.000464289	NUTM2E	10	79841358	79850878	+	3625	protein_coding	NUT family member 2E [Source:HGNC Symbol;Acc:HGNC:23448]
ENSG00000153446	7.99129	37.122	-2.20231	2.72245e-06	0.00048689	C16orf89	16	5044122	5066110	-	2067	protein_coding	chromosome 16 open reading frame 89 [Source:HGNC Symbol;Acc:HGNC:28687]
ENSG00000229582	82.4049	10.7577	2.92294	2.74138e-06	0.000487953	AL358074.1	9	125743754	125746552	-	2390	processed_transcript
ENSG00000144191	298.986	123.046	1.28036	2.75439e-06	0.000487957	CNGA3	2	98346155	98398601	+	4378	protein_coding	cyclic nucleotide gated channel alpha 3 [Source:HGNC Symbol;Acc:HGNC:2150]
ENSG00000140945	478.581	224.788	1.0899	2.77415e-06	0.000489149	CDH13	16	82626803	83800640	+	11187	protein_coding	cadherin 13 [Source:HGNC Symbol;Acc:HGNC:1753]
novel.28583	19.9203	65.0275	-1.69852	2.86711e-06	0.000503177	-	8	143716378	143721356	+	2311	-	PF00069:Protein kinase domain
novel.27176	39.7438	173.136	-2.12009	2.9126e-06	0.000508784	-	7	139021556	139036856	-	6877	-	-
novel.5994	12.6471	47.8815	-1.90748	3.24605e-06	0.000564407	-	12	20368461	20369207	+	747	-	-
ENSG00000115665	48.804	10.2332	2.24131	3.32212e-06	0.000574972	SLC5A7	2	107986523	108013994	+	5168	protein_coding	solute carrier family 5 member 7 [Source:HGNC Symbol;Acc:HGNC:14025]
ENSG00000268738	11.0757	0	6.49036	3.35385e-06	0.0005778	HSFX2	X	149592515	149594716	-	1365	protein_coding	heat shock transcription factor family, X-linked 2 [Source:HGNC Symbol;Acc:HGNC:32701]
ENSG00000143355	187.867	49.4118	1.9238	3.49774e-06	0.000599838	LHX9	1	197911902	197935478	+	10442	protein_coding	LIM homeobox 9 [Source:HGNC Symbol;Acc:HGNC:14222]
ENSG00000182263	361.538	844.621	-1.22402	3.73318e-06	0.000637305	FIGN	2	163593396	163736012	-	9942	protein_coding	fidgetin, microtubule severing factor [Source:HGNC Symbol;Acc:HGNC:13285]
novel.16932	83.8562	18.3211	2.18618	3.86738e-06	0.000657227	-	2	104087464	104091054	.	3591	-	-
ENSG00000132470	12.3328	50.4472	-2.0195	3.91062e-06	0.000661582	ITGB4	17	75721328	75757818	+	6761	protein_coding	integrin subunit beta 4 [Source:HGNC Symbol;Acc:HGNC:6158]
ENSG00000237846	19.7714	1.59265	3.51807	4.37048e-06	0.000736063	AL773545.3	9	40105822	40106527	+	706	processed_pseudogene
ENSG00000225889	66.6708	169.961	-1.34943	4.43937e-06	0.000744327	AC012368.1	2	64143239	64252859	+	2453	antisense_RNA
ENSG00000177519	539.516	1137.21	-1.07543	4.60762e-06	0.000769105	RPRM	2	153477338	153478808	-	1471	protein_coding	reprimo, TP53 dependent G2 arrest mediator homolog [Source:HGNC Symbol;Acc:HGNC:24201]
novel.20553	126.31	298.749	-1.24098	4.64382e-06	0.000771717	-	3	52285855	52294218	+	7129	-	PF05161:MOFRL family
ENSG00000110975	494.81	167.15	1.56522	4.90657e-06	0.000811788	SYT10	12	33374238	33439819	-	5082	protein_coding	synaptotagmin 10 [Source:HGNC Symbol;Acc:HGNC:19266]
ENSG00000118785	304.453	127.808	1.25153	4.98037e-06	0.000820385	SPP1	4	87975650	87983426	+	2321	protein_coding	secreted phosphoprotein 1 [Source:HGNC Symbol;Acc:HGNC:11255]
ENSG00000171476	1542.32	628.526	1.29503	5.17798e-06	0.000849211	HOPX	4	56647988	56681899	-	7753	protein_coding	HOP homeobox [Source:HGNC Symbol;Acc:HGNC:24961]
ENSG00000119698	167.881	68.2826	1.29678	5.20638e-06	0.000850156	PPP4R4	14	94146128	94279735	+	4974	protein_coding	protein phosphatase 4 regulatory subunit 4 [Source:HGNC Symbol;Acc:HGNC:23788]
ENSG00000196218	93.3301	261.072	-1.48292	5.38617e-06	0.000875707	RYR1	19	38433699	38587564	+	15965	protein_coding	ryanodine receptor 1 [Source:HGNC Symbol;Acc:HGNC:10483]
ENSG00000182168	251.874	98.3412	1.35587	5.43402e-06	0.00087745	UNC5C	4	95162504	95549206	-	10685	protein_coding	unc-5 netrin receptor C [Source:HGNC Symbol;Acc:HGNC:12569]
ENSG00000131771	320.919	78.6518	2.02612	5.44361e-06	0.00087745	PPP1R1B	17	39626740	39636626	+	4554	protein_coding	protein phosphatase 1 regulatory inhibitor subunit 1B [Source:HGNC Symbol;Acc:HGNC:9287]
novel.13222	24.6978	3.77128	2.67545	5.51801e-06	0.00088564	-	17	66888446	66894751	+	6306	-	-
novel.19991	422.688	199.477	1.08276	5.67325e-06	0.000906682	-	3	3799437	3854297	+	10699	-	PF13855:Leucine rich repeat|PF07679:Immunoglobulin I-set domain
novel.19233	48.4876	12.3822	1.96024	5.85913e-06	0.000932421	-	21	45555328	45556549	.	1222	-	-
ENSG00000248124	155.66	60.6809	1.35723	6.09718e-06	0.00096621	RRN3P1	16	21796106	21820410	-	5253	transcribed_unprocessed_pseudogene	RRN3 homolog, RNA polymerase I transcription factor pseudogene 1 [Source:HGNC Symbol;Acc:HGNC:30548]
novel.12004	22.5025	67.7703	-1.58415	6.17402e-06	0.000974275	-	17	7582016	7584064	-	1449	-	-
ENSG00000236209	0	8.60742	-6.12834	6.25831e-06	0.000983444	AC104135.1	2	74919555	74924846	-	763	lincRNA
ENSG00000184156	1518.18	722.969	1.07018	6.89307e-06	0.00107868	KCNQ3	8	132120858	132481019	-	12646	protein_coding	potassium voltage-gated channel subfamily Q member 3 [Source:HGNC Symbol;Acc:HGNC:6297]
ENSG00000153094	417.797	198.896	1.07041	7.34045e-06	0.00114392	BCL2L11	2	111119378	111168447	+	6658	protein_coding	BCL2 like 11 [Source:HGNC Symbol;Acc:HGNC:994]
ENSG00000162989	405.645	172.348	1.23433	7.59021e-06	0.00117796	KCNJ3	2	154698299	154858352	+	5067	protein_coding	potassium voltage-gated channel subfamily J member 3 [Source:HGNC Symbol;Acc:HGNC:6264]
ENSG00000270504	41.2127	114.445	-1.47238	7.741e-06	0.00119641	AL391422.3	6	3751111	3753871	+	2761	antisense_RNA
novel.3081	129.961	47.9134	1.43796	8.02611e-06	0.0012354	-	10	23123228	23126844	.	3617	-	-
ENSG00000238276	11.1883	0	6.50104	8.07363e-06	0.00123764	AL354863.1	10	118241564	118267710	+	1054	processed_transcript
novel.29169	3.44941	23.1054	-2.6906	8.15736e-06	0.00124539	-	9	77710356	77711033	.	678	-	-
novel.30874	167.284	56.5172	1.56325	8.38993e-06	0.00127571	-	X	137564368	137577691	+	4886	-	-
ENSG00000152049	5.42132	29.0219	-2.39745	8.50768e-06	0.0012884	KCNE4	2	223051814	223198399	+	4124	protein_coding	potassium voltage-gated channel subfamily E regulatory subunit 4 [Source:HGNC Symbol;Acc:HGNC:6244]
ENSG00000042832	37.1732	8.60157	2.09601	8.98445e-06	0.00135514	TG	8	132866958	133134903	+	11132	protein_coding	thyroglobulin [Source:HGNC Symbol;Acc:HGNC:11764]
novel.4285	0	11.7714	-6.57688	9.15711e-06	0.00137565	-	11	8978719	8979488	.	770	-	-
ENSG00000081479	205.637	486.351	-1.24107	9.24998e-06	0.00138407	LRP2	2	169127109	169362685	-	16260	protein_coding	LDL receptor related protein 2 [Source:HGNC Symbol;Acc:HGNC:6694]
ENSG00000144230	18.2896	1.07399	3.9377	9.77968e-06	0.00145752	GPR17	2	127645864	127652639	+	2671	protein_coding	G protein-coupled receptor 17 [Source:HGNC Symbol;Acc:HGNC:4471]
ENSG00000127920	115.048	44.0946	1.38117	9.98227e-06	0.00147919	GNG11	7	93921699	93928610	+	3055	protein_coding	G protein subunit gamma 11 [Source:HGNC Symbol;Acc:HGNC:4403]
ENSG00000198821	4.47247	24.1733	-2.40671	1.00038e-05	0.00147919	CD247	1	167430640	167518610	-	4034	protein_coding	CD247 molecule [Source:HGNC Symbol;Acc:HGNC:1677]
ENSG00000152785	57.5913	189.293	-1.71474	1.03008e-05	0.00151713	BMP3	4	81030965	81057531	+	5734	protein_coding	bone morphogenetic protein 3 [Source:HGNC Symbol;Acc:HGNC:1070]
ENSG00000118322	51.0458	11.312	2.16175	1.06957e-05	0.00156913	ATP10B	5	160563120	160852214	-	11310	protein_coding	ATPase phospholipid transporting 10B (putative) [Source:HGNC Symbol;Acc:HGNC:13543]
ENSG00000213777	8.90734	34.4243	-1.93635	1.08648e-05	0.00158774	AC011487.1	19	53503392	53512687	+	1423	transcribed_processed_pseudogene
ENSG00000185668	122.983	288.116	-1.22734	1.10572e-05	0.00160959	POU3F1	1	38044611	38046794	-	2184	protein_coding	POU class 3 homeobox 1 [Source:HGNC Symbol;Acc:HGNC:9214]
ENSG00000177359	24.6705	81.1158	-1.71464	1.12246e-05	0.00162765	AC024940.1	12	31111652	31206154	-	7055	protein_coding
ENSG00000183098	1297.22	663.316	0.967394	1.14347e-05	0.00165174	GPC6	13	93226842	94407401	+	6468	protein_coding	glypican 6 [Source:HGNC Symbol;Acc:HGNC:4454]
novel.17812	16.6764	63.411	-1.91672	1.14871e-05	0.00165296	-	2	211375707	212539553	-	13868	-	PF00757:Furin-like cysteine rich region|PF07714:Protein tyrosine kinase|PF01030:Receptor L domain|PF14843:Growth factor receptor domain IV
ENSG00000187094	1.27535	16.1594	-3.54322	1.17128e-05	0.001679	CCK	3	42257825	42266207	-	2085	protein_coding	cholecystokinin [Source:HGNC Symbol;Acc:HGNC:1569]
ENSG00000079931	57.5134	10.2346	2.47624	1.18995e-05	0.00169319	MOXD1	6	132296055	132401545	-	5293	protein_coding	monooxygenase DBH like 1 [Source:HGNC Symbol;Acc:HGNC:21063]
ENSG00000185008	195.576	74.2217	1.39704	1.1902e-05	0.00169319	ROBO2	3	75906695	77649964	+	16663	protein_coding	roundabout guidance receptor 2 [Source:HGNC Symbol;Acc:HGNC:10250]
ENSG00000172014	12.9908	0.539351	4.30795	1.19592e-05	0.00169491	ANKRD20A4	9	64369394	64413142	+	4510	protein_coding	ankyrin repeat domain 20 family member A4 [Source:HGNC Symbol;Acc:HGNC:31982]
ENSG00000139352	1427.91	3208.92	-1.16811	1.24239e-05	0.00174998	ASCL1	12	102957686	102960516	+	2472	protein_coding	achaete-scute family bHLH transcription factor 1 [Source:HGNC Symbol;Acc:HGNC:738]
novel.23617	41.0533	107.954	-1.39292	1.24409e-05	0.00174998	-	5	94614018	94618344	-	4327	-	-
ENSG00000065534	58.1983	146.544	-1.33095	1.24978e-05	0.00175142	MYLK	3	123610049	123884331	-	22167	protein_coding	myosin light chain kinase [Source:HGNC Symbol;Acc:HGNC:7590]
ENSG00000142606	14.9708	61.1905	-2.02361	1.27146e-05	0.00177518	MMEL1	1	2590639	2632990	-	3844	protein_coding	membrane metalloendopeptidase like 1 [Source:HGNC Symbol;Acc:HGNC:14668]
novel.26337	247.78	86.2103	1.52219	1.28052e-05	0.0017812	-	7	43583065	43631138	+	11568	-	PF00069:Protein kinase domain
ENSG00000129595	168.915	70.3647	1.26148	1.2894e-05	0.00178693	EPB41L4A	5	112142441	112419316	-	8582	protein_coding	erythrocyte membrane protein band 4.1 like 4A [Source:HGNC Symbol;Acc:HGNC:13278]
novel.8407	28.9334	5.92183	2.2662	1.30135e-05	0.00179687	-	14	60398309	60400508	-	2200	-	-
novel.25663	134.287	37.4891	1.83624	1.33643e-05	0.00183855	-	6	139043611	139045930	.	2320	-	-
ENSG00000134595	1153.74	505.252	1.1909	1.38165e-05	0.00189382	SOX3	X	140502985	140505116	-	2132	protein_coding	SRY-box 3 [Source:HGNC Symbol;Acc:HGNC:11199]
ENSG00000143842	68.6934	176.277	-1.35756	1.40191e-05	0.0019146	SOX13	1	204073115	204127743	+	7420	protein_coding	SRY-box 13 [Source:HGNC Symbol;Acc:HGNC:11192]
ENSG00000203867	61.8022	172.411	-1.47862	1.42164e-05	0.00193133	RBM20	10	110644397	110839469	+	8162	protein_coding	RNA binding motif protein 20 [Source:HGNC Symbol;Acc:HGNC:27424]
ENSG00000072858	85.9845	29.5946	1.53547	1.42444e-05	0.00193133	SIDT1	3	113532296	113629578	+	8060	protein_coding	SID1 transmembrane family member 1 [Source:HGNC Symbol;Acc:HGNC:25967]
ENSG00000169071	151.498	36.4327	2.05142	1.44494e-05	0.00195207	ROR2	9	91563091	91950162	-	5818	protein_coding	receptor tyrosine kinase like orphan receptor 2 [Source:HGNC Symbol;Acc:HGNC:10257]
ENSG00000205056	5.04146	33.4162	-2.69576	1.51886e-05	0.00204458	LINC02397	12	92466451	92492091	+	10626	lincRNA	long intergenic non-protein coding RNA 2397 [Source:HGNC Symbol;Acc:HGNC:53323]
novel.14922	20.3872	2.14861	3.17248	1.54012e-05	0.0020658	-	19	19900856	19910477	+	1789	-	-
ENSG00000242715	67.107	20.9911	1.67221	1.5503e-05	0.00207205	CCDC169	13	36222008	36297840	-	8837	protein_coding	coiled-coil domain containing 169 [Source:HGNC Symbol;Acc:HGNC:34361]
ENSG00000154678	99.5133	34.3523	1.53084	1.55907e-05	0.00207638	PDE1C	7	31751179	32299329	-	13821	protein_coding	phosphodiesterase 1C [Source:HGNC Symbol;Acc:HGNC:8776]
ENSG00000162599	2257.23	1128.25	1.00038	1.62465e-05	0.00215608	NFIA	1	60865259	61462793	+	10872	protein_coding	nuclear factor I A [Source:HGNC Symbol;Acc:HGNC:7784]
ENSG00000158258	1243.07	538.33	1.20726	1.63553e-05	0.00216287	CLSTN2	3	139935185	140577397	+	14596	protein_coding	calsyntenin 2 [Source:HGNC Symbol;Acc:HGNC:17448]
ENSG00000137727	183.93	67.8392	1.43793	1.64231e-05	0.00216303	ARHGAP20	11	110577042	110713189	-	7125	protein_coding	Rho GTPase activating protein 20 [Source:HGNC Symbol;Acc:HGNC:18357]
ENSG00000148053	3115.73	5908.22	-0.92308	1.64717e-05	0.00216303	NTRK2	9	84668551	85027070	+	20363	protein_coding	neurotrophic receptor tyrosine kinase 2 [Source:HGNC Symbol;Acc:HGNC:8032]
novel.30921	9.91787	39.7512	-1.99355	1.66182e-05	0.00217467	-	X	149599612	149777309	+	6578	-	PF10269:Transmembrane Fragile-X-F protein
ENSG00000178038	6.96066	29.048	-2.03846	1.70402e-05	0.0022188	ALS2CL	3	46668997	46693704	-	9057	protein_coding	ALS2 C-terminal like [Source:HGNC Symbol;Acc:HGNC:20605]
ENSG00000188859	631.499	320.808	0.976685	1.71093e-05	0.0022188	FAM78B	1	166057426	166166969	-	5343	protein_coding	family with sequence similarity 78 member B [Source:HGNC Symbol;Acc:HGNC:13495]
novel.3285	15.0813	0.539351	4.52056	1.71327e-05	0.0022188	-	10	48037589	48038518	.	930	-	-
ENSG00000165912	52.4775	127.502	-1.27905	1.76588e-05	0.00227908	PACSIN3	11	47177525	47186443	-	2752	protein_coding	protein kinase C and casein kinase substrate in neurons 3 [Source:HGNC Symbol;Acc:HGNC:8572]
ENSG00000113389	283.661	87.3764	1.69699	1.79009e-05	0.00230241	NPR3	5	32689070	32791724	+	9866	protein_coding	natriuretic peptide receptor 3 [Source:HGNC Symbol;Acc:HGNC:7945]
ENSG00000232653	19.7088	61.7793	-1.6426	1.80936e-05	0.00231926	GOLGA8N	15	32593456	32607310	+	7602	protein_coding	golgin A8 family member N [Source:HGNC Symbol;Acc:HGNC:44405]
ENSG00000168765	70.0271	162.276	-1.2105	1.87874e-05	0.0024	GSTM4	1	109656081	109674836	+	5745	protein_coding	glutathione S-transferase mu 4 [Source:HGNC Symbol;Acc:HGNC:4636]
novel.9188	56.8075	133.946	-1.23537	1.92794e-05	0.00245449	-	15	32517305	32536926	-	2871	-	PF15871:Junction-mediating and -regulatory protein
ENSG00000261227	6.32974	28.5303	-2.14746	1.94367e-05	0.00246072	AC140912.1	16	73232055	73233970	+	1141	lincRNA
ENSG00000205002	8.97678	45.2215	-2.32184	1.94593e-05	0.00246072	AARD	8	116938199	116944487	+	2412	protein_coding	alanine and arginine rich domain containing protein [Source:HGNC Symbol;Acc:HGNC:33842]
novel.17036	27.3876	5.37601	2.32216	1.9616e-05	0.00247221	-	2	113437879	113466968	+	1281	-	PF02492:CobW/HypB/UreG, nucleotide-binding domain
novel.11060	0.641246	11.2924	-3.90964	1.99149e-05	0.00250148	-	16	32885572	32886105	+	534	-	-
ENSG00000171587	699.454	313.971	1.15552	2.00054e-05	0.00250447	DSCAM	21	40010999	40847139	-	8577	protein_coding	DS cell adhesion molecule [Source:HGNC Symbol;Acc:HGNC:3039]
ENSG00000231527	26.5639	4.84898	2.42726	2.18528e-05	0.00272666	CR769775.1	9	61972240	61976380	+	1940	processed_transcript
novel.7353	178.576	71.989	1.30925	2.19796e-05	0.00272903	-	13	22883950	22924602	+	2713	-	-
ENSG00000095383	68.259	162.203	-1.24621	2.20171e-05	0.00272903	TBC1D2	9	98198999	98255721	-	3681	protein_coding	TBC1 domain family member 2 [Source:HGNC Symbol;Acc:HGNC:18026]
novel.29853	37.414	9.68743	1.93747	2.21218e-05	0.00273299	-	GL000219.1	49644	51179	+	1462	-	-
ENSG00000179111	11.4446	46.6368	-2.01567	2.26328e-05	0.00278695	HES7	17	8120590	8124092	-	1868	protein_coding	hes family bHLH transcription factor 7 [Source:HGNC Symbol;Acc:HGNC:15977]
ENSG00000106327	92.8708	200.424	-1.10914	2.32874e-05	0.00285283	TFR2	7	100620416	100642779	-	5065	protein_coding	transferrin receptor 2 [Source:HGNC Symbol;Acc:HGNC:11762]
ENSG00000169946	605.652	192.396	1.65352	2.33475e-05	0.00285283	ZFPM2	8	104590733	105804532	+	7775	protein_coding	zinc finger protein, FOG family member 2 [Source:HGNC Symbol;Acc:HGNC:16700]
ENSG00000167291	1001.6	532.421	0.911634	2.33957e-05	0.00285283	TBC1D16	17	79932343	80035848	-	11555	protein_coding	TBC1 domain family member 16 [Source:HGNC Symbol;Acc:HGNC:28356]
novel.4471	262.056	93.6345	1.48385	2.34924e-05	0.00285535	-	11	30410071	30587412	-	4326	-	PF00149:Calcineurin-like phosphoesterase
ENSG00000130052	18.1576	54.8175	-1.58893	2.39173e-05	0.00289762	STARD8	X	68647666	68725842	+	5558	protein_coding	StAR related lipid transfer domain containing 8 [Source:HGNC Symbol;Acc:HGNC:19161]
ENSG00000100314	198.812	40.687	2.28459	2.4511e-05	0.00296	CABP7	22	29720084	29731839	+	3259	protein_coding	calcium binding protein 7 [Source:HGNC Symbol;Acc:HGNC:20834]
ENSG00000181652	42.5451	105.921	-1.31328	2.65815e-05	0.00319975	ATG9B	7	151012209	151024499	-	6391	protein_coding	autophagy related 9B [Source:HGNC Symbol;Acc:HGNC:21899]
ENSG00000134215	166.126	70.4255	1.23718	2.72638e-05	0.00327139	VAV3	1	107571160	107965144	-	7271	protein_coding	vav guanine nucleotide exchange factor 3 [Source:HGNC Symbol;Acc:HGNC:12659]
ENSG00000197405	5.70847	27.3675	-2.23592	2.76047e-05	0.00330175	C5AR1	19	47290023	47322066	+	2951	protein_coding	complement C5a receptor 1 [Source:HGNC Symbol;Acc:HGNC:1338]
ENSG00000227195	7.31551	29.5946	-1.99862	2.86721e-05	0.00341853	MIR663AHG	20	26186920	26251526	-	5252	processed_transcript	MIR663A host gene [Source:HGNC Symbol;Acc:HGNC:27662]
novel.404	60.5773	144.944	-1.25678	2.90718e-05	0.00345522	-	1	20482391	20487342	-	3169	-	-
ENSG00000180178	167.188	4.84171	5.07359	2.93244e-05	0.00347182	FAR2P1	2	129990456	130051131	-	8075	transcribed_unprocessed_pseudogene	fatty acyl-CoA reductase 2 pseudogene 1 [Source:HGNC Symbol;Acc:HGNC:49284]
ENSG00000145428	103.597	40.8482	1.33992	2.93963e-05	0.00347182	RNF175	4	153710125	153760235	-	4390	protein_coding	ring finger protein 175 [Source:HGNC Symbol;Acc:HGNC:27735]
ENSG00000174640	18.7625	2.69129	2.74721	2.96784e-05	0.00349415	SLCO2A1	3	133932696	134052184	-	5283	protein_coding	solute carrier organic anion transporter family member 2A1 [Source:HGNC Symbol;Acc:HGNC:10955]
ENSG00000154864	134.754	56.4485	1.25384	2.97875e-05	0.00349603	PIEZO2	18	10666483	11148762	-	14796	protein_coding	piezo type mechanosensitive ion channel component 2 [Source:HGNC Symbol;Acc:HGNC:26270]
ENSG00000105509	16.823	51.5697	-1.60875	3.25037e-05	0.00380294	HAS1	19	51713112	51723994	-	2241	protein_coding	hyaluronan synthase 1 [Source:HGNC Symbol;Acc:HGNC:4818]
ENSG00000174963	281.83	125.389	1.16778	3.43156e-05	0.0040024	ZIC4	3	147386046	147406860	-	8568	protein_coding	Zic family member 4 [Source:HGNC Symbol;Acc:HGNC:20393]
ENSG00000073536	150.417	306.608	-1.027	3.44217e-05	0.0040024	NLE1	17	35128753	35142315	-	5463	protein_coding	notchless homolog 1 [Source:HGNC Symbol;Acc:HGNC:19889]
ENSG00000117834	27.3851	4.31028	2.6363	3.48127e-05	0.00403537	SLC5A9	1	48222685	48248644	+	4535	protein_coding	solute carrier family 5 member 9 [Source:HGNC Symbol;Acc:HGNC:22146]
ENSG00000169840	3.13751	41.5433	-3.67702	3.55724e-05	0.00411074	GSX1	13	27792643	27794768	+	1663	protein_coding	GS homeobox 1 [Source:HGNC Symbol;Acc:HGNC:20374]
ENSG00000101639	25.2864	3.7514	2.70652	3.60642e-05	0.0041548	CEP192	18	12991362	13125052	+	9901	protein_coding	centrosomal protein 192 [Source:HGNC Symbol;Acc:HGNC:25515]
ENSG00000224389	23.0269	121.328	-2.39217	3.66519e-05	0.00420958	C4B	6	32014762	32035418	+	7116	protein_coding	complement C4B (Chido blood group) [Source:HGNC Symbol;Acc:HGNC:1324]
ENSG00000165973	248.749	598.7	-1.26645	3.68403e-05	0.00420968	NELL1	11	20669551	21575681	+	5309	protein_coding	neural EGFL like 1 [Source:HGNC Symbol;Acc:HGNC:7750]
ENSG00000135926	27.9931	78.3924	-1.48225	3.68769e-05	0.00420968	TMBIM1	2	218274192	218292586	-	5098	protein_coding	transmembrane BAX inhibitor motif containing 1 [Source:HGNC Symbol;Acc:HGNC:23410]
novel.917	24.3821	72.7022	-1.57015	3.71366e-05	0.00422648	-	1	45532970	45618894	+	5586	-	PF10516:SHNi-TPR
ENSG00000107317	4.87013	40.1224	-3.02895	3.7829e-05	0.00427967	PTGDS	9	136975092	136981742	+	2711	protein_coding	prostaglandin D2 synthase [Source:HGNC Symbol;Acc:HGNC:9592]
ENSG00000113361	482.243	174.09	1.46891	3.78319e-05	0.00427967	CDH6	5	31193750	31329146	+	12379	protein_coding	cadherin 6 [Source:HGNC Symbol;Acc:HGNC:1765]
ENSG00000102878	83.5646	192.775	-1.20563	4.02446e-05	0.00453894	HSF4	16	67164681	67169945	+	3377	protein_coding	heat shock transcription factor 4 [Source:HGNC Symbol;Acc:HGNC:5227]
ENSG00000147889	13.3416	60.4074	-2.16891	4.10647e-05	0.00461757	CDKN2A	9	21967753	21995301	-	4329	protein_coding	cyclin dependent kinase inhibitor 2A [Source:HGNC Symbol;Acc:HGNC:1787]
ENSG00000103226	170.477	349.452	-1.03493	4.2299e-05	0.00473339	NOMO3	16	16232495	16294814	+	8274	protein_coding	NODAL modulator 3 [Source:HGNC Symbol;Acc:HGNC:25242]
ENSG00000138696	174.478	79.0638	1.14082	4.23468e-05	0.00473339	BMPR1B	4	94757968	95158448	+	6312	protein_coding	bone morphogenetic protein receptor type 1B [Source:HGNC Symbol;Acc:HGNC:1077]
ENSG00000163331	20.0915	2.14861	3.15183	4.24776e-05	0.00473393	DAPL1	2	158795317	158862781	+	1325	protein_coding	death associated protein like 1 [Source:HGNC Symbol;Acc:HGNC:21490]
ENSG00000134532	2319.28	1070.47	1.11531	4.26714e-05	0.00473501	SOX5	12	23529500	23951032	-	8885	protein_coding	SRY-box 5 [Source:HGNC Symbol;Acc:HGNC:11201]
ENSG00000021300	283.57	136.457	1.05447	4.29677e-05	0.00473501	PLEKHB1	11	73646178	73662819	+	4933	protein_coding	pleckstrin homology domain containing B1 [Source:HGNC Symbol;Acc:HGNC:19079]
ENSG00000177108	268.732	661.539	-1.29911	4.30402e-05	0.00473501	ZDHHC22	14	77131270	77142734	-	3862	protein_coding	zinc finger DHHC-type containing 22 [Source:HGNC Symbol;Acc:HGNC:20106]
ENSG00000136153	504.194	228.589	1.14067	4.30729e-05	0.00473501	LMO7	13	75620434	75859870	+	14367	protein_coding	LIM domain 7 [Source:HGNC Symbol;Acc:HGNC:6646]
ENSG00000261553	80.8296	24.666	1.70684	4.31178e-05	0.00473501	AL137782.1	13	75549773	75807120	+	4178	processed_transcript
ENSG00000163710	73.052	164.887	-1.17326	4.36267e-05	0.00477693	PCOLCE2	3	142815922	142889203	-	3480	protein_coding	procollagen C-endopeptidase enhancer 2 [Source:HGNC Symbol;Acc:HGNC:8739]
ENSG00000139174	219.52	96.7168	1.18179	4.42671e-05	0.00483296	PRICKLE1	12	42456757	42590355	-	8247	protein_coding	prickle planar cell polarity protein 1 [Source:HGNC Symbol;Acc:HGNC:17019]
ENSG00000273853	100.733	34.8858	1.52659	4.48693e-05	0.00487198	AC023158.2	12	33432311	33432853	-	543	sense_intronic
ENSG00000101463	147.779	61.7793	1.2566	4.49855e-05	0.00487198	SYNDIG1	20	24469199	24666616	+	2847	protein_coding	synapse differentiation inducing 1 [Source:HGNC Symbol;Acc:HGNC:15885]
ENSG00000167081	5741.56	2307.75	1.31493	4.50136e-05	0.00487198	PBX3	9	125747345	125967377	+	4529	protein_coding	PBX homeobox 3 [Source:HGNC Symbol;Acc:HGNC:8634]
novel.17136	133.974	4.29113	4.92201	4.55167e-05	0.00491228	-	2	130130506	130172336	+	7572	-	PF09606:ARC105 or Med15 subunit of Mediator complex non-fungal
novel.25430	26.4446	2.69518	3.23735	4.57251e-05	0.00492063	-	6	107906465	107958111	-	1468	-	PF00226:DnaJ domain
novel.7892	376.33	858.927	-1.19008	4.63781e-05	0.00497663	-	13	112056738	112106882	-	8839	-	-
ENSG00000147571	1498.03	689.134	1.12002	4.65419e-05	0.00497998	CRH	8	66176382	66178725	-	1543	protein_coding	corticotropin releasing hormone [Source:HGNC Symbol;Acc:HGNC:2355]
ENSG00000185187	45.7164	121.492	-1.40904	4.71475e-05	0.00502812	SIGIRR	11	405716	417455	-	3496	protein_coding	single Ig and TIR domain containing [Source:HGNC Symbol;Acc:HGNC:30575]
ENSG00000152578	152.284	65.5836	1.21429	4.72596e-05	0.00502812	GRIA4	11	105609994	105982092	+	10083	protein_coding	glutamate ionotropic receptor AMPA type subunit 4 [Source:HGNC Symbol;Acc:HGNC:4574]
ENSG00000251621	157.368	32.0727	2.28855	4.80951e-05	0.00509487	AC009487.3	2	161424015	161428774	+	560	3prime_overlapping_ncRNA
ENSG00000108018	53.9819	15.6041	1.78407	4.84659e-05	0.00509487	SORCS1	10	106573663	107164534	-	9964	protein_coding	sortilin related VPS10 domain containing receptor 1 [Source:HGNC Symbol;Acc:HGNC:16697]
novel.6342	329.068	696.129	-1.08067	4.85495e-05	0.00509487	-	12	53152046	53180646	-	10066	-	PF00282:Pyridoxal-dependent decarboxylase conserved domain
ENSG00000176381	14.6516	49.5298	-1.74963	4.87337e-05	0.00509487	PRR18	6	166305300	166308448	-	3149	protein_coding	proline rich 18 [Source:HGNC Symbol;Acc:HGNC:28574]
ENSG00000184144	896.146	325.798	1.45935	4.87544e-05	0.00509487	CNTN2	1	205042937	205078284	+	17785	protein_coding	contactin 2 [Source:HGNC Symbol;Acc:HGNC:2172]
ENSG00000180730	508.452	146.681	1.7922	4.87564e-05	0.00509487	SHISA2	13	26044597	26051031	-	2860	protein_coding	shisa family member 2 [Source:HGNC Symbol;Acc:HGNC:20366]
ENSG00000228775	11.1408	44.1849	-1.97648	4.89214e-05	0.00509487	WEE2-AS1	7	141704338	141738346	-	3504	antisense_RNA	WEE2 antisense RNA 1 [Source:HGNC Symbol;Acc:HGNC:48669]
ENSG00000179978	44.8576	12.925	1.78606	4.91341e-05	0.00509487	AC140134.1	5	70094659	70128434	-	3544	unprocessed_pseudogene
novel.17130	241.81	9.08043	4.71213	4.92321e-05	0.00509487	-	2	130055695	130059239	+	3545	-	-
ENSG00000106852	38.5474	150.611	-1.96306	4.92435e-05	0.00509487	LHX6	9	122202577	122229626	-	5748	protein_coding	LIM homeobox 6 [Source:HGNC Symbol;Acc:HGNC:21735]
ENSG00000268119	46.5739	12.8879	1.84239	5.05228e-05	0.00520522	AC010615.2	19	21444241	21463908	-	5146	processed_transcript
ENSG00000253305	676.753	1177.97	-0.799454	5.05872e-05	0.00520522	PCDHGB6	5	141408021	141512979	+	6782	protein_coding	protocadherin gamma subfamily B, 6 [Source:HGNC Symbol;Acc:HGNC:8713]
novel.5700	315.672	153.361	1.04127	5.10361e-05	0.00523706	-	11	134347336	134378504	+	5920	-	PF01301:Glycosyl hydrolases family 35
ENSG00000214617	3.53065	34.8692	-3.27875	5.13082e-05	0.00525063	SLC6A10P	16	32877469	32885501	-	4479	transcribed_unprocessed_pseudogene	solute carrier family 6 member 10, pseudogene [Source:HGNC Symbol;Acc:HGNC:11043]
novel.13259	17.8559	59.0321	-1.71969	5.16802e-05	0.00527433	-	17	68179853	68183693	+	1790	-	-
ENSG00000182379	791.297	312.417	1.34022	5.24056e-05	0.00533387	NXPH4	12	57216795	57226449	+	2150	protein_coding	neurexophilin 4 [Source:HGNC Symbol;Acc:HGNC:8078]
ENSG00000223509	7.26573	28.4945	-1.94908	5.28065e-05	0.00535564	AC135983.2	15	32519848	32536926	-	2846	transcribed_processed_pseudogene
ENSG00000072315	67.8985	20.4742	1.72389	5.29047e-05	0.00535564	TRPC5	X	111774315	112082776	-	5839	protein_coding	transient receptor potential cation channel subfamily C member 5 [Source:HGNC Symbol;Acc:HGNC:12337]
novel.26083	19.8177	2.69129	2.82466	5.3095e-05	0.00536046	-	7	13891355	13989666	-	8060	-	PF04621:PEA3 subfamily ETS-domain transcription factor N terminal domain|PF00178:Ets-domain
ENSG00000181965	120.671	37.0197	1.70064	5.38502e-05	0.00542212	NEUROG1	5	135534282	135535949	-	1668	protein_coding	neurogenin 1 [Source:HGNC Symbol;Acc:HGNC:7764]
ENSG00000103449	2790.89	1579.4	0.82133	5.44038e-05	0.00546322	SALL1	16	51135975	51151367	-	5660	protein_coding	spalt like transcription factor 1 [Source:HGNC Symbol;Acc:HGNC:10524]
ENSG00000140873	50.4665	141.491	-1.48518	5.48085e-05	0.00548918	ADAMTS18	16	77247813	77435114	-	6678	protein_coding	ADAM metallopeptidase with thrombospondin type 1 motif 18 [Source:HGNC Symbol;Acc:HGNC:17110]
ENSG00000142961	60.1982	20.4211	1.55334	5.54529e-05	0.00551305	MOB3C	1	46607715	46616891	-	5916	protein_coding	MOB kinase activator 3C [Source:HGNC Symbol;Acc:HGNC:29800]
ENSG00000102385	553.817	992.739	-0.841743	5.55101e-05	0.00551305	DRP2	X	101219769	101264497	+	8187	protein_coding	dystrophin related protein 2 [Source:HGNC Symbol;Acc:HGNC:3032]
ENSG00000101230	35.621	2.69518	3.66222	5.56253e-05	0.00551305	ISM1	20	13221771	13300651	+	2593	protein_coding	isthmin 1 [Source:HGNC Symbol;Acc:HGNC:16213]
ENSG00000196666	12.6474	1.08157	3.41376	5.5634e-05	0.00551305	FAM180B	11	47586693	47589194	+	1388	protein_coding	family with sequence similarity 180 member B [Source:HGNC Symbol;Acc:HGNC:34451]
ENSG00000266524	39.6721	9.1422	2.10328	5.59361e-05	0.00551445	GDF10	10	47300386	47313547	+	2458	protein_coding	growth differentiation factor 10 [Source:HGNC Symbol;Acc:HGNC:4215]
ENSG00000273274	363.466	670.777	-0.883851	5.59418e-05	0.00551445	ZBTB8B	1	32465069	32496686	+	12834	protein_coding	zinc finger and BTB domain containing 8B [Source:HGNC Symbol;Acc:HGNC:37057]
ENSG00000222041	11.7747	40.2616	-1.76423	5.61567e-05	0.00552115	CYTOR	2	87455368	87606805	+	3456	lincRNA	cytoskeleton regulator RNA [Source:HGNC Symbol;Acc:HGNC:28717]
ENSG00000121966	648.968	1347.01	-1.05337	5.63188e-05	0.00552262	CXCR4	2	136114349	136118165	-	2224	protein_coding	C-X-C motif chemokine receptor 4 [Source:HGNC Symbol;Acc:HGNC:2561]
ENSG00000170743	322.556	142.669	1.17633	5.7636e-05	0.00563707	SYT9	11	7238778	7469042	+	4727	protein_coding	synaptotagmin 9 [Source:HGNC Symbol;Acc:HGNC:19265]
novel.15345	8.22343	0	6.06681	5.85387e-05	0.00571049	-	19	41768094	41768349	.	256	-	-
ENSG00000262001	46.7074	13.4363	1.78816	5.9027e-05	0.00574321	DLGAP1-AS2	18	3603000	3608336	+	3171	antisense_RNA	DLGAP1 antisense RNA 2 [Source:HGNC Symbol;Acc:HGNC:28146]
ENSG00000143554	426.889	793.662	-0.894799	5.98087e-05	0.00576668	SLC27A3	1	153774354	153780157	+	5470	protein_coding	solute carrier family 27 member 3 [Source:HGNC Symbol;Acc:HGNC:10997]
ENSG00000279561	279.459	137.054	1.02698	5.98348e-05	0.00576668	AL845472.1	9	41269916	41273997	-	4082	TEC
ENSG00000119547	724.521	370.996	0.965419	5.98508e-05	0.00576668	ONECUT2	18	57435685	57491297	+	16234	protein_coding	one cut homeobox 2 [Source:HGNC Symbol;Acc:HGNC:8139]
ENSG00000142102	23.169	68.667	-1.56235	5.98824e-05	0.00576668	PGGHG	11	289135	296107	+	5260	protein_coding	protein-glucosylgalactosylhydroxylysine glucosidase [Source:HGNC Symbol;Acc:HGNC:26210]
ENSG00000231977	23.0548	3.23231	2.78944	6.07377e-05	0.00583409	AL096828.1	20	63166797	63180903	-	542	lincRNA
ENSG00000126259	82.6264	173.561	-1.06988	6.14212e-05	0.00588469	KIRREL2	19	35855861	35867109	+	3382	protein_coding	kirre like nephrin family adhesion molecule 2 [Source:HGNC Symbol;Acc:HGNC:18816]
novel.16875	20.5196	64.0651	-1.63496	6.20951e-05	0.00593412	-	2	97416165	97434656	-	11513	-	PF02994:L1 transposable element RBD-like domain
ENSG00000261888	131.558	49.4118	1.4107	6.27813e-05	0.00597652	AC144831.1	17	83104255	83106910	+	2656	lincRNA
novel.6786	29.1195	74.7262	-1.35449	6.28572e-05	0.00597652	-	12	98551574	98553920	.	2347	-	-
ENSG00000122420	41.4837	103.905	-1.32107	6.30455e-05	0.00597684	PTGFR	1	78303884	78539749	+	4714	protein_coding	prostaglandin F receptor [Source:HGNC Symbol;Acc:HGNC:9600]
ENSG00000198963	957.588	513.262	0.899469	6.31788e-05	0.00597684	RORB	9	74497365	74693177	+	9591	protein_coding	RAR related orphan receptor B [Source:HGNC Symbol;Acc:HGNC:10259]
ENSG00000164120	108.763	45.7176	1.24867	6.38559e-05	0.00602572	HPGD	4	174490177	174523154	-	5529	protein_coding	15-hydroxyprostaglandin dehydrogenase [Source:HGNC Symbol;Acc:HGNC:5154]
ENSG00000040731	707.628	385.975	0.874272	6.43334e-05	0.00605556	CDH10	5	24487100	24644978	-	3660	protein_coding	cadherin 10 [Source:HGNC Symbol;Acc:HGNC:1749]
ENSG00000272549	44.7615	117.986	-1.39557	6.48725e-05	0.00607393	LINC02538	6	167666840	167679270	-	4569	lincRNA	long intergenic non-protein coding RNA 2538 [Source:HGNC Symbol;Acc:HGNC:53571]
ENSG00000145147	720.797	1260.38	-0.806142	6.48739e-05	0.00607393	SLIT2	4	20253260	20620561	+	9712	protein_coding	slit guidance ligand 2 [Source:HGNC Symbol;Acc:HGNC:11086]
ENSG00000196139	15.5116	53.0975	-1.76655	6.50137e-05	0.00607393	AKR1C3	10	5035354	5107686	+	4532	protein_coding	aldo-keto reductase family 1 member C3 [Source:HGNC Symbol;Acc:HGNC:386]
ENSG00000250770	15.202	50.0828	-1.71075	6.53216e-05	0.00608756	AC005865.2	12	3296202	3366122	-	5981	transcribed_unprocessed_pseudogene
ENSG00000204851	444.637	808.158	-0.86186	6.72904e-05	0.00625551	PNMA8B	19	46486906	46496498	-	5506	protein_coding	PNMA family member 8B [Source:HGNC Symbol;Acc:HGNC:29206]
ENSG00000272079	20.7829	2.69591	2.89472	6.79391e-05	0.00630022	AC004233.3	16	3006120	3007388	+	1269	lincRNA
ENSG00000228050	0.332616	9.15486	-4.38783	6.8521e-05	0.00633853	TOP3BP1	22	22223187	22224566	-	1380	processed_pseudogene	DNA topoisomerase III beta pseudogene 1 [Source:HGNC Symbol;Acc:HGNC:11994]
ENSG00000223547	209.37	98.4327	1.08783	6.90918e-05	0.00637563	ZNF844	19	12064699	12081565	+	6620	protein_coding	zinc finger protein 844 [Source:HGNC Symbol;Acc:HGNC:25932]
ENSG00000087510	309.88	95.3573	1.69855	6.93246e-05	0.00638143	TFAP2C	20	56629302	56639283	+	3005	protein_coding	transcription factor AP-2 gamma [Source:HGNC Symbol;Acc:HGNC:11744]
ENSG00000059378	43.0741	13.4363	1.67243	7.00131e-05	0.00642906	PARP12	7	140023744	140063721	-	6285	protein_coding	poly(ADP-ribose) polymerase family member 12 [Source:HGNC Symbol;Acc:HGNC:21919]
ENSG00000250131	29.0229	5.9007	2.27393	7.29414e-05	0.00668161	AC078881.1	4	177444979	177677126	+	2161	antisense_RNA
ENSG00000144290	82.4775	18.1871	2.17114	7.5763e-05	0.00692315	SLC4A10	2	161424332	161985282	+	7550	protein_coding	solute carrier family 4 member 10 [Source:HGNC Symbol;Acc:HGNC:13811]
ENSG00000196208	437.868	198.113	1.14391	7.60011e-05	0.00692315	GREB1	2	11482341	11642788	+	12361	protein_coding	growth regulation by estrogen in breast cancer 1 [Source:HGNC Symbol;Acc:HGNC:24885]
novel.20859	9.16295	0	6.21959	7.61313e-05	0.00692315	-	3	101704373	101704796	.	424	-	-
novel.17828	34.8263	8.61782	2.00117	7.67933e-05	0.00696648	-	2	213397906	213399744	.	1839	-	-
novel.17129	172.93	9.66977	4.14191	7.7751e-05	0.00703637	-	2	130052239	130443807	-	2927	-	-
ENSG00000158089	337.079	130.247	1.37131	7.92225e-05	0.00715231	GALNT14	2	30910467	31155202	-	4567	protein_coding	polypeptide N-acetylgalactosaminyltransferase 14 [Source:HGNC Symbol;Acc:HGNC:22946]
novel.3999	126.804	54.8674	1.20729	7.9445e-05	0.0071552	-	10	122832149	122879598	-	8010	-	PF00431:CUB domain|PF00100:Zona pellucida-like domain
ENSG00000147883	19.5728	58.1402	-1.56229	8.10091e-05	0.00727861	CDKN2B	9	22002903	22009363	-	4058	protein_coding	cyclin dependent kinase inhibitor 2B [Source:HGNC Symbol;Acc:HGNC:1788]
ENSG00000243323	6.92884	32.1675	-2.19148	8.14598e-05	0.00730164	PTPRVP	1	202168051	202189455	+	6596	transcribed_unitary_pseudogene	protein tyrosine phosphatase, receptor type V, pseudogene [Source:HGNC Symbol;Acc:HGNC:13421]
ENSG00000188483	156.766	308.481	-0.976576	8.18236e-05	0.00731678	IER5L	9	129175552	129178262	-	2711	protein_coding	immediate early response 5 like [Source:HGNC Symbol;Acc:HGNC:23679]
ENSG00000141753	363.014	716.518	-0.981039	8.31348e-05	0.00740296	IGFBP4	17	40443461	40457731	+	2200	protein_coding	insulin like growth factor binding protein 4 [Source:HGNC Symbol;Acc:HGNC:5473]
ENSG00000018625	741.266	1284.76	-0.793434	8.31815e-05	0.00740296	ATP1A2	1	160115759	160143591	+	6298	protein_coding	ATPase Na+/K+ transporting subunit alpha 2 [Source:HGNC Symbol;Acc:HGNC:800]
ENSG00000276203	11.0532	52.4431	-2.2332	8.44736e-05	0.0074932	ANKRD20A3	9	66106815	66153135	-	7672	protein_coding	ankyrin repeat domain 20 family member A3 [Source:HGNC Symbol;Acc:HGNC:31981]
ENSG00000156427	41.4526	10.7182	1.93747	8.45946e-05	0.0074932	FGF18	5	171419656	171457623	+	1986	protein_coding	fibroblast growth factor 18 [Source:HGNC Symbol;Acc:HGNC:3674]
ENSG00000173809	17.7381	50.5021	-1.50169	8.5092e-05	0.00751795	TDRD12	19	32719753	32829580	+	7011	protein_coding	tudor domain containing 12 [Source:HGNC Symbol;Acc:HGNC:25044]
ENSG00000275322	0.639626	9.68743	-3.68979	8.52743e-05	0.00751795	AC103746.1	15	96342953	96345651	+	1133	lincRNA
novel.5279	141.938	62.3655	1.18526	8.61362e-05	0.00756841	-	11	92224725	92896305	+	19568	-	PF00028:Cadherin domain|PF02210:Laminin G domain
ENSG00000082781	851.391	381.231	1.15909	8.62497e-05	0.00756841	ITGB5	3	124761948	124901418	-	6447	protein_coding	integrin subunit beta 5 [Source:HGNC Symbol;Acc:HGNC:6160]
novel.17132	397.586	29.5012	3.74622	8.72013e-05	0.00763408	-	2	130067732	130488110	-	10481	-	PF14915:CCDC144C protein coiled-coil region|PF00022:Actin
novel.5704	36.4242	92.981	-1.34841	8.77649e-05	0.00764019	-	12	66705	178455	+	9785	-	PF01369:Sec7 domain|PF16453:PH domain
ENSG00000254489	33.7232	8.61782	1.95395	8.78641e-05	0.00764019	AL136088.1	11	30584130	30630508	+	909	antisense_RNA
ENSG00000210140	307.354	39.3566	2.95908	8.78815e-05	0.00764019	MT-TC	MT	5761	5826	-	66	Mt_tRNA	mitochondrially encoded tRNA cysteine [Source:HGNC Symbol;Acc:HGNC:7477]
novel.5130	23.1541	63.5175	-1.45019	8.83888e-05	0.00766655	-	11	75422396	75433180	-	3197	-	PF07707:BTB And C-terminal Kelch|PF00651:BTB/POZ domain
novel.10027	2.85037	16.6394	-2.49214	8.85995e-05	0.00766712	-	15	84165408	84166517	+	1110	-	-
ENSG00000284606	29.5163	73.7021	-1.31611	9.02617e-05	0.007786	AC105233.5	8	8059572	8199973	+	7317	processed_transcript
ENSG00000134369	2106.28	1174.65	0.842483	9.04614e-05	0.007786	NAV1	1	201622885	201826969	+	22453	protein_coding	neuron navigator 1 [Source:HGNC Symbol;Acc:HGNC:15989]
ENSG00000117266	350.303	123.708	1.50023	9.07966e-05	0.007786	CDK18	1	205504595	205532793	+	6831	protein_coding	cyclin dependent kinase 18 [Source:HGNC Symbol;Acc:HGNC:8751]
ENSG00000261324	39.8128	10.2346	1.94838	9.08025e-05	0.007786	AC010168.2	12	14762504	14767931	-	5428	sense_overlapping
ENSG00000163576	110.096	43.6111	1.33413	9.16152e-05	0.00783471	EFHB	3	19879472	19947025	-	4163	protein_coding	EF-hand domain family member B [Source:HGNC Symbol;Acc:HGNC:26330]
ENSG00000254860	20.6694	57.0316	-1.45905	9.17878e-05	0.00783471	TMEM9B-AS1	11	8964675	8977527	+	1162	antisense_RNA	TMEM9B antisense RNA 1 [Source:HGNC Symbol;Acc:HGNC:19230]
novel.26321	9.18916	0	6.22264	9.23363e-05	0.00786366	-	7	42873467	42873792	.	326	-	-
ENSG00000231752	27.555	6.9853	1.96185	9.37619e-05	0.007967	EMBP1	1	121519112	121571892	+	4333	transcribed_unprocessed_pseudogene	embigin pseudogene 1 [Source:HGNC Symbol;Acc:HGNC:38661]
ENSG00000185745	79.1145	164.451	-1.05463	9.42931e-05	0.00799405	IFIT1	10	89392546	89406486	+	4613	protein_coding	interferon induced protein with tetratricopeptide repeats 1 [Source:HGNC Symbol;Acc:HGNC:5407]
ENSG00000140623	1.26578	12.8797	-3.22162	9.62135e-05	0.00813849	2018-09-12	16	4777669	4788521	-	2100	protein_coding	septin 12 [Source:HGNC Symbol;Acc:HGNC:26348]
ENSG00000259359	0.319392	8.61559	-4.30441	9.80859e-05	0.00827217	AC012409.1	15	96171581	96174339	+	751	lincRNA
ENSG00000135740	78.5046	174.973	-1.1546	9.82344e-05	0.00827217	SLC9A5	16	67237683	67272190	+	5419	protein_coding	solute carrier family 9 member A5 [Source:HGNC Symbol;Acc:HGNC:11078]
novel.10963	145.221	65.0643	1.15749	0.000102538	0.00861524	-	16	30267553	30343095	-	9036	-	PF15785:Serine/threonine-protein kinase smg-1
ENSG00000081138	736.649	305.815	1.26783	0.000103054	0.00862291	CDH7	18	65750252	65890341	+	14532	protein_coding	cadherin 7 [Source:HGNC Symbol;Acc:HGNC:1766]
ENSG00000153823	532.946	1044.89	-0.970943	0.000103088	0.00862291	PID1	2	228850526	229271285	-	3364	protein_coding	phosphotyrosine interaction domain containing 1 [Source:HGNC Symbol;Acc:HGNC:26084]
ENSG00000205413	23.1154	4.30651	2.39154	0.00010365	0.00863808	SAMD9	7	93099513	93118023	-	6855	protein_coding	sterile alpha motif domain containing 9 [Source:HGNC Symbol;Acc:HGNC:1348]
ENSG00000167306	115.615	32.7007	1.81721	0.00010373	0.00863808	MYO5B	18	49822813	50195093	-	10488	protein_coding	myosin VB [Source:HGNC Symbol;Acc:HGNC:7603]
ENSG00000164434	15779.9	8733.2	0.853507	0.000106199	0.00882412	FABP7	6	122779475	122784074	+	2728	protein_coding	fatty acid binding protein 7 [Source:HGNC Symbol;Acc:HGNC:3562]
ENSG00000269918	104.978	42.4784	1.30362	0.000106874	0.00886059	AF131215.6	8	11104691	11106704	-	2014	sense_intronic
ENSG00000130303	61.7336	148.595	-1.26611	0.000107173	0.00886587	BST2	19	17402939	17405648	-	1119	protein_coding	bone marrow stromal cell antigen 2 [Source:HGNC Symbol;Acc:HGNC:1119]
ENSG00000255480	20.2555	3.75827	2.3923	0.000108719	0.008974	AL353699.1	11	30425552	30429268	+	365	antisense_RNA
ENSG00000257135	4.13438	18.8243	-2.15417	0.000109575	0.00902479	AC007249.2	2	10448694	10451327	+	1753	lincRNA
ENSG00000168875	0	10.2287	-6.37994	0.000109969	0.0090371	SOX14	3	137764284	137766338	+	2055	protein_coding	SRY-box 14 [Source:HGNC Symbol;Acc:HGNC:11193]
ENSG00000235776	72.1604	25.8162	1.47806	0.000110242	0.0090371	AC000089.1	22	19792294	19793094	+	801	processed_pseudogene
ENSG00000116132	76.0817	23.7006	1.67729	0.000110446	0.0090371	PRRX1	1	170662728	170739419	+	8246	protein_coding	paired related homeobox 1 [Source:HGNC Symbol;Acc:HGNC:9142]
ENSG00000204740	28.7641	3.74474	2.89572	0.000111026	0.00906021	MALRD1	10	19048771	19790401	+	7781	protein_coding	MAM and LDL receptor class A domain containing 1 [Source:HGNC Symbol;Acc:HGNC:24331]
ENSG00000071991	13.5587	0	6.77749	0.000111211	0.00906021	CDH19	18	66501083	66604138	-	6864	protein_coding	cadherin 19 [Source:HGNC Symbol;Acc:HGNC:1758]
ENSG00000171786	884.288	343.793	1.36249	0.000112078	0.00911108	NHLH1	1	160367067	160372848	+	2563	protein_coding	nescient helix-loop-helix 1 [Source:HGNC Symbol;Acc:HGNC:7817]
novel.10454	26.7024	68.2899	-1.35089	0.000112995	0.00916577	-	16	2911999	2949811	+	6771	-	PF04500:FLYWCH zinc finger domain|PF15423:FLYWCH-type zinc finger-containing protein|PF16662:FLYWCH-type zinc finger-containing protein 1
ENSG00000223760	25.4465	0	7.67034	0.000115022	0.00930442	MED15P9	2	130129621	130139417	+	2252	transcribed_unprocessed_pseudogene	mediator complex subunit 15 pseudogene 9 [Source:HGNC Symbol;Acc:HGNC:44130]
ENSG00000240086	20.519	63.4034	-1.62014	0.0001152	0.00930442	AC128689.1	3	135356067	135439888	-	1364	processed_transcript
novel.29531	72.2022	26.8717	1.42158	0.000116009	0.0093319	-	9	124028530	124032688	-	4159	-	-
novel.17127	148.842	5.87093	4.62873	0.000116062	0.0093319	-	2	130035438	130039133	+	3696	-	-
ENSG00000156510	105.111	39.728	1.4009	0.00011633	0.0093319	HKDC1	10	69220303	69267559	+	4259	protein_coding	hexokinase domain containing 1 [Source:HGNC Symbol;Acc:HGNC:23302]
ENSG00000142552	77.5207	222.941	-1.52291	0.000116534	0.0093319	RCN3	19	49527618	49546962	+	2093	protein_coding	reticulocalbin 3 [Source:HGNC Symbol;Acc:HGNC:21145]
ENSG00000152377	2051.78	1041.21	0.978644	0.000116785	0.00933208	SPOCK1	5	136975298	137598379	-	6222	protein_coding	SPARC/osteonectin, cwcv and kazal like domains proteoglycan 1 [Source:HGNC Symbol;Acc:HGNC:11251]
ENSG00000120549	144.47	61.1824	1.23726	0.000117873	0.00939737	KIAA1217	10	23694746	24547848	+	10807	protein_coding	KIAA1217 [Source:HGNC Symbol;Acc:HGNC:25428]
ENSG00000215808	19.1041	3.21295	2.52152	0.000118291	0.00939737	LINC01139	1	238480384	238486023	-	1537	lincRNA	long intergenic non-protein coding RNA 1139 [Source:HGNC Symbol;Acc:HGNC:27924]
ENSG00000107165	6.43834	72.9149	-3.48017	0.000118352	0.00939737	TYRP1	9	12685439	12710290	+	3741	protein_coding	tyrosinase related protein 1 [Source:HGNC Symbol;Acc:HGNC:12450]
ENSG00000123989	1927.6	3686.89	-0.935618	0.000118648	0.00940099	CHPF	2	219538947	219543787	-	3354	protein_coding	chondroitin polymerizing factor [Source:HGNC Symbol;Acc:HGNC:24291]
novel.29864	0.62344	9.69128	-3.69294	0.000119317	0.00942048	-	GL000221.1	79228	80012	.	785	-	-
ENSG00000115380	108.661	272.278	-1.32498	0.000119564	0.00942048	EFEMP1	2	55865967	55924139	-	3962	protein_coding	EGF containing fibulin like extracellular matrix protein 1 [Source:HGNC Symbol;Acc:HGNC:3218]
ENSG00000176046	34.2581	82.2673	-1.26031	0.000119647	0.00942048	NUPR1	16	28532708	28539174	-	5674	protein_coding	nuclear protein 1, transcriptional regulator [Source:HGNC Symbol;Acc:HGNC:29990]
novel.15492	14.0575	46.1629	-1.70913	0.000120391	0.00945922	-	19	46403713	46406282	.	2570	-	-
ENSG00000214402	8.5634	41.7923	-2.27139	0.000120647	0.00945957	LCNL1	9	136981904	136986410	+	4052	protein_coding	lipocalin like 1 [Source:HGNC Symbol;Acc:HGNC:34436]
novel.12659	18.0088	51.0509	-1.49441	0.000121586	0.00951332	-	17	41717742	41734644	-	3775	-	PF04849:HAP1 N-terminal conserved region
ENSG00000039560	1898.35	1110.81	0.773039	0.000121929	0.00952038	RAI14	5	34656237	34832627	+	7687	protein_coding	retinoic acid induced 14 [Source:HGNC Symbol;Acc:HGNC:14873]
ENSG00000278709	61.4615	18.7977	1.7016	0.000123136	0.00959044	NKILA	20	57710183	57712780	+	2598	antisense_RNA	NF-kappaB interacting lncRNA [Source:HGNC Symbol;Acc:HGNC:51599]
ENSG00000102287	142.359	58.1069	1.29092	0.000123337	0.00959044	GABRE	X	151953124	151974680	-	9612	protein_coding	gamma-aminobutyric acid type A receptor epsilon subunit [Source:HGNC Symbol;Acc:HGNC:4085]
ENSG00000283703	16.7991	2.69129	2.59028	0.000127585	0.00988564	VSIG10L2	11	125946056	125956319	+	2783	protein_coding	V-set and immunoglobulin domain containing 10 like 2 [Source:HGNC Symbol;Acc:HGNC:27879]
ENSG00000100234	528.61	1092.37	-1.04688	0.00012766	0.00988564	TIMP3	22	32801701	32863043	+	4603	protein_coding	TIMP metallopeptidase inhibitor 3 [Source:HGNC Symbol;Acc:HGNC:11822]
ENSG00000012171	96.3659	255.551	-1.40646	0.000129523	0.0100093	SEMA3B	3	50267558	50277546	+	5768	protein_coding	semaphorin 3B [Source:HGNC Symbol;Acc:HGNC:10724]
ENSG00000282164	138.404	23.1752	2.56859	0.000132525	0.010205	PEG13	8	140094894	140100560	-	5667	sense_intronic	paternally expressed 13 [Source:HGNC Symbol;Acc:HGNC:19969]
novel.21515	48.7472	114.124	-1.22412	0.000132816	0.010205	-	3	181175144	181742473	+	6302	-	PF12336:SOX transcription factor|PF00505:HMG (high mobility group) box
novel.20095	203.584	417.163	-1.03498	0.000132872	0.010205	-	3	13506647	13522450	+	15804	-	-
ENSG00000173567	53.9521	17.7432	1.59712	0.000133395	0.0102243	ADGRF3	2	26308173	26346817	-	5761	protein_coding	adhesion G protein-coupled receptor F3 [Source:HGNC Symbol;Acc:HGNC:18989]
novel.4974	2.56696	19.9368	-2.90529	0.000134392	0.0102797	-	11	67932066	67932937	.	872	-	-
novel.13622	287.026	132.674	1.11269	0.000134722	0.010284	-	17	83079691	83103550	+	10173	-	-
novel.30965	6.97182	33.9636	-2.26408	0.00013606	0.0103651	-	X	153073698	153077894	-	1520	-	PF14893:PNMA
ENSG00000283312	16.8701	47.803	-1.49694	0.000137175	0.0104289	AC017104.4	2	231493708	231495299	-	1592	processed_pseudogene
ENSG00000249437	37.1637	11.3065	1.70698	0.000138492	0.0105077	NAIP	5	70968483	71025114	-	9513	protein_coding	NLR family apoptosis inhibitory protein [Source:HGNC Symbol;Acc:HGNC:7634]
ENSG00000181072	62.5368	23.6532	1.39829	0.000139053	0.010529	CHRM2	7	136868669	137020255	+	8322	protein_coding	cholinergic receptor muscarinic 2 [Source:HGNC Symbol;Acc:HGNC:1951]
ENSG00000281566	6.27735	26.8717	-2.06922	0.000142558	0.0107727	AL157778.1	X	98573859	98864984	+	729	lincRNA
ENSG00000023171	72.9814	158.265	-1.11509	0.00014326	0.010804	GRAMD1B	11	123358428	123627774	+	14408	protein_coding	GRAM domain containing 1B [Source:HGNC Symbol;Acc:HGNC:29214]
ENSG00000182621	1707.52	923.966	0.885937	0.000144041	0.0108313	PLCB1	20	8077251	8968360	+	17412	protein_coding	phospholipase C beta 1 [Source:HGNC Symbol;Acc:HGNC:15917]
ENSG00000185483	165.061	67.6168	1.28524	0.000144198	0.0108313	ROR1	1	63774022	64181498	+	6715	protein_coding	receptor tyrosine kinase like orphan receptor 1 [Source:HGNC Symbol;Acc:HGNC:10256]
ENSG00000181195	35.6241	100.255	-1.48969	0.000145092	0.0108767	PENK	8	56436674	56446734	-	3455	protein_coding	proenkephalin [Source:HGNC Symbol;Acc:HGNC:8831]
ENSG00000234745	149.974	310.241	-1.04849	0.000148179	0.0110859	HLA-B	6	31269491	31357188	-	3051	protein_coding	major histocompatibility complex, class I, B [Source:HGNC Symbol;Acc:HGNC:4932]
ENSG00000133302	184.103	373.089	-1.01884	0.000149718	0.0111789	SLF1	5	94618347	94739436	+	7185	protein_coding	SMC5-SMC6 complex localization factor 1 [Source:HGNC Symbol;Acc:HGNC:25408]
ENSG00000135406	14.611	43.0262	-1.54993	0.000150917	0.0112324	PRPH	12	49293252	49298686	+	4353	protein_coding	peripherin [Source:HGNC Symbol;Acc:HGNC:9461]
ENSG00000184216	124.595	245.887	-0.98011	0.000151124	0.0112324	IRAK1	X	154010500	154019980	-	4001	protein_coding	interleukin 1 receptor associated kinase 1 [Source:HGNC Symbol;Acc:HGNC:6112]
ENSG00000163359	148.934	4.84657	4.90732	0.000151333	0.0112324	COL6A3	2	237324003	237414375	-	19633	protein_coding	collagen type VI alpha 3 chain [Source:HGNC Symbol;Acc:HGNC:2213]
ENSG00000230535	9.19302	0.533402	3.81593	0.000151898	0.0112521	BASP1P1	13	22897341	22898005	-	665	processed_pseudogene	brain abundant, membrane attached signal protein 1 pseudogene 1 [Source:HGNC Symbol;Acc:HGNC:39418]
ENSG00000136535	1511.91	336.268	2.16808	0.000154371	0.0114128	TBR1	2	161416094	161425870	+	9600	protein_coding	T-box, brain 1 [Source:HGNC Symbol;Acc:HGNC:11590]
novel.17223	211.473	419.157	-0.985968	0.000157473	0.0116193	-	2	131492807	131521599	+	11151	-	PF14724:Mitochondrial-associated sphingomyelin phosphodiesterase
ENSG00000132259	4.74828	22.5328	-2.21537	0.000159554	0.0117497	CNGA4	11	6234765	6244429	+	2167	protein_coding	cyclic nucleotide gated channel alpha 4 [Source:HGNC Symbol;Acc:HGNC:2152]
ENSG00000107438	267.427	129.637	1.04408	0.000160177	0.0117725	PDLIM1	10	95237572	95291024	-	2239	protein_coding	PDZ and LIM domain 1 [Source:HGNC Symbol;Acc:HGNC:2067]
novel.13084	29.9366	75.3398	-1.32863	0.00016062	0.011782	-	17	60024749	60032399	+	7651	-	-
ENSG00000157227	186.189	359.464	-0.94894	0.000163405	0.011945	MMP14	14	22836557	22849027	+	4464	protein_coding	matrix metallopeptidase 14 [Source:HGNC Symbol;Acc:HGNC:7160]
ENSG00000100300	68.7093	207.457	-1.59302	0.000163477	0.011945	TSPO	22	43151514	43163242	+	1455	protein_coding	translocator protein [Source:HGNC Symbol;Acc:HGNC:1158]
novel.3311	9.42491	0	6.25933	0.000166787	0.0121631	-	10	50660698	50661019	.	322	-	-
ENSG00000279090	16.1675	2.15791	2.83997	0.000168396	0.0122567	AP000843.1	11	132403360	132404060	-	701	TEC
ENSG00000269502	1.57601	12.925	-2.9317	0.000169379	0.0122881	DMRTC1	X	72872025	72943814	-	1853	protein_coding	DMRT like family C1 [Source:HGNC Symbol;Acc:HGNC:13910]
ENSG00000121858	10.0946	0.539351	3.94967	0.000169482	0.0122881	TNFSF10	3	172505508	172523507	-	3473	protein_coding	TNF superfamily member 10 [Source:HGNC Symbol;Acc:HGNC:11925]
ENSG00000155849	56.2412	136.276	-1.27403	0.000171895	0.0124301	ELMO1	7	36854361	37449249	-	9570	protein_coding	engulfment and cell motility 1 [Source:HGNC Symbol;Acc:HGNC:16286]
ENSG00000250138	11.2283	0.533402	4.0989	0.000172235	0.0124301	AC139495.3	5	69631963	69636399	+	4437	unprocessed_pseudogene
ENSG00000102024	1.56809	15.624	-3.20869	0.000172484	0.0124301	PLS3	X	115561174	115650861	+	4099	protein_coding	plastin 3 [Source:HGNC Symbol;Acc:HGNC:9091]
novel.3091	340.797	705.798	-1.05	0.000172764	0.0124301	-	10	26214325	26304558	+	14534	-	PF00282:Pyridoxal-dependent decarboxylase conserved domain
ENSG00000279026	2.84525	16.1565	-2.45028	0.000173564	0.0124638	AC005225.5	14	73580694	73582918	+	2225	TEC
ENSG00000168994	175.832	346.738	-0.979195	0.000177611	0.01273	PXDC1	6	3722614	3752026	-	2474	protein_coding	PX domain containing 1 [Source:HGNC Symbol;Acc:HGNC:21361]
novel.19187	1.25141	17.6269	-3.68042	0.000178298	0.012755	-	21	43719486	43756144	+	1341	-	PF08543:Phosphomethylpyrimidine kinase
ENSG00000267919	2.85037	14.5236	-2.29641	0.000180109	0.01286	AC009955.2	2	219645090	219645631	+	542	lincRNA
novel.3246	0.319392	7.53228	-4.1132	0.000181541	0.0129376	-	10	46108388	46109134	.	747	-	-
ENSG00000224126	3.47207	16.6794	-2.21779	0.000183852	0.0130775	UBE2SP2	17	18677261	18677757	+	497	processed_pseudogene
ENSG00000151612	620.171	348.548	0.831128	0.0001885	0.0133828	ZNF827	4	145757627	145938635	-	8433	protein_coding	zinc finger protein 827 [Source:HGNC Symbol;Acc:HGNC:27193]
ENSG00000172985	829.448	1425.12	-0.78072	0.000188926	0.0133878	SH3RF3	2	109129348	109504632	+	5803	protein_coding	SH3 domain containing ring finger 3 [Source:HGNC Symbol;Acc:HGNC:24699]
ENSG00000249509	39.5491	9.64136	2.01951	0.000192084	0.0135859	AC023886.1	4	112515385	112546881	+	952	antisense_RNA
ENSG00000163947	442.752	209.286	1.0803	0.000195164	0.0137778	ARHGEF3	3	56727418	57079329	-	6594	protein_coding	Rho guanine nucleotide exchange factor 3 [Source:HGNC Symbol;Acc:HGNC:683]
ENSG00000243560	7.87589	0	6.00561	0.000196039	0.0138136	RN7SL364P	19	46688797	46689068	-	272	misc_RNA	RNA, 7SL, cytoplasmic 364, pseudogene [Source:HGNC Symbol;Acc:HGNC:46380]
ENSG00000182901	465.277	258.571	0.847336	0.000196789	0.0138405	RGS7	1	240775515	241357230	-	2575	protein_coding	regulator of G protein signaling 7 [Source:HGNC Symbol;Acc:HGNC:10003]
ENSG00000152495	2350.27	1371.82	0.776733	0.000198356	0.0139246	CAMK4	5	111223653	111494886	+	13910	protein_coding	calcium/calmodulin dependent protein kinase IV [Source:HGNC Symbol;Acc:HGNC:1464]
ENSG00000165996	114.234	52.1334	1.13002	0.000203879	0.0142856	HACD1	10	17589032	17617377	-	3857	protein_coding	3-hydroxyacyl-CoA dehydratase 1 [Source:HGNC Symbol;Acc:HGNC:9639]
ENSG00000230487	257.02	109.894	1.22515	0.000205223	0.014353	PSMG3-AS1	7	1570073	1589626	+	6355	lincRNA	PSMG3 antisense RNA 1 (head to head) [Source:HGNC Symbol;Acc:HGNC:22230]
ENSG00000239335	1.89898	13.4578	-2.749	0.000206816	0.0144202	LLPH-AS1	12	66130751	66134449	+	623	antisense_RNA	LLPH antisense RNA 1 (head to head) [Source:HGNC Symbol;Acc:HGNC:50493]
novel.2205	338.593	175.871	0.944477	0.000207333	0.0144202	-	1	173606053	173669251	-	5089	-	PF12796:Ankyrin repeats (3 copies)
novel.20767	91.6958	38.1347	1.26293	0.000207336	0.0144202	-	3	77039275	77649500	+	9492	-	PF00041:Fibronectin type III domain|PF07679:Immunoglobulin I-set domain|PF13927:Immunoglobulin domain
ENSG00000171551	301.699	531.114	-0.815915	0.000208155	0.0144504	ECEL1	2	232479827	232487828	-	2972	protein_coding	endothelin converting enzyme like 1 [Source:HGNC Symbol;Acc:HGNC:3147]
ENSG00000163923	142.527	290.17	-1.02557	0.000210205	0.0145658	RPL39L	3	187120948	187180908	-	1060	protein_coding	ribosomal protein L39 like [Source:HGNC Symbol;Acc:HGNC:17094]
ENSG00000074370	14.2126	41.3675	-1.53033	0.000211016	0.0145951	ATP2A3	17	3923870	3964464	-	6893	protein_coding	ATPase sarcoplasmic/endoplasmic reticulum Ca2+ transporting 3 [Source:HGNC Symbol;Acc:HGNC:813]
ENSG00000042980	12.1054	39.2661	-1.68896	0.000214398	0.0148017	ADAM28	8	24294040	24359018	+	9351	protein_coding	ADAM metallopeptidase domain 28 [Source:HGNC Symbol;Acc:HGNC:206]
ENSG00000261126	9.14254	30.117	-1.70165	0.000215039	0.0148187	RBFADN	18	80046900	80095482	+	6623	lincRNA	RBFA downstream neighbor (non-protein coding) [Source:HGNC Symbol;Acc:HGNC:48591]
ENSG00000170959	132.919	58.1402	1.19202	0.000217906	0.0149888	DCDC1	11	30830369	31369810	-	13160	protein_coding	doublecortin domain containing 1 [Source:HGNC Symbol;Acc:HGNC:20625]
ENSG00000241489	38.4304	11.846	1.68855	0.000219201	0.0150503	AC244197.3	X	149482543	149533935	-	3311	protein_coding
ENSG00000254610	3.50322	20.4765	-2.50771	0.000226248	0.0155058	AC004923.1	11	67934563	67955802	-	776	transcribed_unprocessed_pseudogene
ENSG00000205927	40.2425	102.358	-1.34365	0.000228253	0.0156012	OLIG2	21	33025845	33029196	+	3352	protein_coding	oligodendrocyte transcription factor 2 [Source:HGNC Symbol;Acc:HGNC:9398]
ENSG00000125148	159.276	358.67	-1.16994	0.000228737	0.0156012	MT2A	16	56608199	56609497	+	1299	protein_coding	metallothionein 2A [Source:HGNC Symbol;Acc:HGNC:7406]
ENSG00000164035	8.87842	0.533402	3.76626	0.000228885	0.0156012	EMCN	4	100395341	100880126	-	5243	protein_coding	endomucin [Source:HGNC Symbol;Acc:HGNC:16041]
novel.1765	230.433	118.328	0.961041	0.000229788	0.0156343	-	1	149390569	149556327	+	17647	-	PF06758:Repeat of unknown function (DUF1220)
ENSG00000148123	1448.18	802.84	0.8511	0.000230413	0.0156391	PLPPR1	9	101028709	101325135	+	3669	protein_coding	phospholipid phosphatase related 1 [Source:HGNC Symbol;Acc:HGNC:25993]
ENSG00000170340	400.188	148.441	1.4297	0.00023069	0.0156391	B3GNT2	2	62196113	62224731	+	2861	protein_coding	UDP-GlcNAc:betaGal beta-1,3-N-acetylglucosaminyltransferase 2 [Source:HGNC Symbol;Acc:HGNC:15629]
novel.17827	12.6598	1.62027	2.88021	0.000231123	0.0156402	-	2	213284392	213396793	+	1321	-	-
ENSG00000154529	59.0504	20.9552	1.48833	0.000232286	0.0156906	CNTNAP3B	9	41890314	42129510	-	13220	protein_coding	contactin associated protein like 3B [Source:HGNC Symbol;Acc:HGNC:32035]
ENSG00000056291	28.4252	7.00256	2.00439	0.000238783	0.0161005	NPFFR2	4	72031804	72148067	+	2359	protein_coding	neuropeptide FF receptor 2 [Source:HGNC Symbol;Acc:HGNC:4525]
ENSG00000215475	329.42	135.059	1.28548	0.000241125	0.0162293	SIAH3	13	45777243	45851736	-	7057	protein_coding	siah E3 ubiquitin protein ligase family member 3 [Source:HGNC Symbol;Acc:HGNC:30553]
ENSG00000151623	41.8321	97.2582	-1.2163	0.000241743	0.0162418	NR3C2	4	148078762	148444698	-	6607	protein_coding	nuclear receptor subfamily 3 group C member 2 [Source:HGNC Symbol;Acc:HGNC:7979]
ENSG00000203688	108.532	241.421	-1.15236	0.000242279	0.0162487	LINC02487	6	167679626	167683787	-	2557	lincRNA	long intergenic non-protein coding RNA 2487 [Source:HGNC Symbol;Acc:HGNC:53466]
ENSG00000196656	412.257	176.584	1.22248	0.000243196	0.0162811	AC004057.1	4	113214046	113217170	-	498	transcribed_processed_pseudogene
ENSG00000135924	397.997	689.446	-0.792406	0.000246101	0.0164463	DNAJB2	2	219279267	219286900	+	5886	protein_coding	DnaJ heat shock protein family (Hsp40) member B2 [Source:HGNC Symbol;Acc:HGNC:5228]
ENSG00000110090	28.1459	79.1486	-1.48899	0.000248623	0.0165853	CPT1A	11	68754620	68844410	-	6565	protein_coding	carnitine palmitoyltransferase 1A [Source:HGNC Symbol;Acc:HGNC:2328]
ENSG00000163235	102.014	36.6369	1.47482	0.000254788	0.0169665	TGFA	2	70447280	70554193	-	4963	protein_coding	transforming growth factor alpha [Source:HGNC Symbol;Acc:HGNC:11765]
ENSG00000104341	3607.93	2203.03	0.711674	0.000261232	0.0173479	LAPTM4B	8	97775057	97853013	+	3197	protein_coding	lysosomal protein transmembrane 4 beta [Source:HGNC Symbol;Acc:HGNC:13646]
novel.49	370.104	737.303	-0.994329	0.00026144	0.0173479	-	1	904826	923647	+	11398	-	-
novel.29048	67.989	20.9959	1.68995	0.000265761	0.0176035	-	9	61856574	62073109	+	794	-	-
ENSG00000157214	141.414	67.2434	1.07157	0.00026855	0.017757	STEAP2	7	90167590	90238137	+	8715	protein_coding	STEAP2 metalloreductase [Source:HGNC Symbol;Acc:HGNC:17885]
ENSG00000231431	86.7672	0	9.43746	0.0002717	0.0179336	FAR2P4	2	131279290	131309068	+	3925	transcribed_unprocessed_pseudogene	fatty acyl-CoA reductase 2 pseudogene 4 [Source:HGNC Symbol;Acc:HGNC:49286]
ENSG00000109906	85.5406	176.269	-1.04303	0.000276642	0.0182111	ZBTB16	11	114059593	114250676	+	6372	protein_coding	zinc finger and BTB domain containing 16 [Source:HGNC Symbol;Acc:HGNC:12930]
ENSG00000230454	36.0657	92.2873	-1.35188	0.000276873	0.0182111	U73166.1	3	50260303	50263358	+	2625	lincRNA
ENSG00000130829	119.599	225.823	-0.916589	0.000278076	0.0182414	DUSP9	X	153642492	153651326	+	2776	protein_coding	dual specificity phosphatase 9 [Source:HGNC Symbol;Acc:HGNC:3076]
ENSG00000177483	35.3722	81.7334	-1.20649	0.000278306	0.0182414	RBM44	2	237798389	237842808	+	6049	protein_coding	RNA binding motif protein 44 [Source:HGNC Symbol;Acc:HGNC:24756]
ENSG00000117013	27.9455	67.6808	-1.27246	0.000281007	0.0183864	KCNQ4	1	40784012	40840452	+	4183	protein_coding	potassium voltage-gated channel subfamily Q member 4 [Source:HGNC Symbol;Acc:HGNC:6298]
ENSG00000072778	596.308	1011.65	-0.762659	0.000285808	0.018668	ACADVL	17	7217125	7225273	+	4865	protein_coding	acyl-CoA dehydrogenase very long chain [Source:HGNC Symbol;Acc:HGNC:92]
ENSG00000079101	11.0936	33.3614	-1.57607	0.00028881	0.0188313	CLUL1	18	596988	650334	+	3846	protein_coding	clusterin like 1 [Source:HGNC Symbol;Acc:HGNC:2096]
ENSG00000196604	12.7951	0	6.68826	0.000291607	0.0189786	POTEF	2	130074030	130129222	-	4209	protein_coding	POTE ankyrin domain family member F [Source:HGNC Symbol;Acc:HGNC:33905]
ENSG00000277778	22.2868	5.38586	2.02527	0.000292079	0.0189786	PGM5P2	9	41006999	41074617	-	1980	transcribed_unprocessed_pseudogene	phosphoglucomutase 5 pseudogene 2 [Source:HGNC Symbol;Acc:HGNC:18965]
ENSG00000188641	91.0777	179.495	-0.978461	0.000294539	0.0191054	DPYD	1	97077743	97921049	-	6443	protein_coding	dihydropyrimidine dehydrogenase [Source:HGNC Symbol;Acc:HGNC:3012]
novel.22098	0	5.92491	-5.59852	0.000296266	0.0191842	-	4	49267811	49275394	-	321	-	-
ENSG00000149968	34.428	8.58601	1.98668	0.000297675	0.0192423	MMP3	11	102835801	102843803	-	2048	protein_coding	matrix metallopeptidase 3 [Source:HGNC Symbol;Acc:HGNC:7173]
novel.18089	396.98	699.355	-0.816572	0.000298383	0.0192423	-	2	240453454	240466330	+	4662	-	PF01153:Glypican
ENSG00000204033	8.53544	0	6.11752	0.000298873	0.0192423	LRIT2	10	84220495	84225589	-	3177	protein_coding	leucine rich repeat, Ig-like and transmembrane domains 2 [Source:HGNC Symbol;Acc:HGNC:23443]
novel.14533	2.24612	13.9632	-2.58048	0.000299211	0.0192423	-	19	9321266	9321726	.	461	-	-
ENSG00000179520	56.0697	130.359	-1.21614	0.000299889	0.0192529	SLC17A8	12	100357079	100422059	+	4272	protein_coding	solute carrier family 17 member 8 [Source:HGNC Symbol;Acc:HGNC:20151]
ENSG00000111801	73.8627	156.375	-1.08049	0.000304374	0.0195075	BTN3A3	6	26440472	26453415	+	5658	protein_coding	butyrophilin subfamily 3 member A3 [Source:HGNC Symbol;Acc:HGNC:1140]
ENSG00000237094	44.0045	12.8953	1.76066	0.000306461	0.0196077	AL732372.2	1	365389	522928	-	6204	transcribed_unprocessed_pseudogene
ENSG00000187764	1142.16	677.977	0.752294	0.000307933	0.0196684	SEMA4D	9	89360787	89498130	-	14160	protein_coding	semaphorin 4D [Source:HGNC Symbol;Acc:HGNC:10732]
ENSG00000213225	69.6907	5.92183	3.52662	0.000310804	0.0198041	NOC2LP1	2	130229379	130232106	+	2728	transcribed_processed_pseudogene	NOC2 like nucleolar associated transcriptional repressor pseudogene 1 [Source:HGNC Symbol;Acc:HGNC:52285]
ENSG00000260306	32.5577	9.6767	1.73922	0.000311111	0.0198041	AC092375.2	16	21794095	21795759	-	1665	lincRNA
ENSG00000179909	673.421	351.427	0.938337	0.000313182	0.0199021	ZNF154	19	57697367	57709194	-	5713	protein_coding	zinc finger protein 154 [Source:HGNC Symbol;Acc:HGNC:12939]
ENSG00000138166	225.005	114.437	0.974935	0.000314528	0.0199375	DUSP5	10	110497838	110511544	+	2615	protein_coding	dual specificity phosphatase 5 [Source:HGNC Symbol;Acc:HGNC:3071]
ENSG00000177469	53.7898	126.058	-1.22738	0.000314799	0.0199375	CAVIN1	17	42402452	42423517	-	3828	protein_coding	caveolae associated protein 1 [Source:HGNC Symbol;Acc:HGNC:9688]
ENSG00000152137	6.15254	28.5073	-2.19843	0.000317978	0.0200742	HSPB8	12	119178642	119221131	+	2860	protein_coding	heat shock protein family B (small) member 8 [Source:HGNC Symbol;Acc:HGNC:30171]
ENSG00000183778	257.293	135.923	0.919866	0.000318028	0.0200742	B3GALT5	21	39556442	39673137	+	14319	protein_coding	beta-1,3-galactosyltransferase 5 [Source:HGNC Symbol;Acc:HGNC:920]
ENSG00000131914	12.6598	1.59265	2.88175	0.000319602	0.0201397	LIN28A	1	26410778	26429722	+	4008	protein_coding	lin-28 homolog A [Source:HGNC Symbol;Acc:HGNC:15986]
ENSG00000184349	504.057	249.938	1.01169	0.000323017	0.0203209	EFNA5	5	107376889	107670895	-	5703	protein_coding	ephrin A5 [Source:HGNC Symbol;Acc:HGNC:3225]
ENSG00000116833	13.0674	1.6157	2.92417	0.000323669	0.0203278	NR5A2	1	200027602	200177424	+	7559	protein_coding	nuclear receptor subfamily 5 group A member 2 [Source:HGNC Symbol;Acc:HGNC:7984]
ENSG00000120215	13.9455	2.1225	2.63103	0.000324242	0.0203298	MLANA	9	5890802	5910606	+	3083	protein_coding	melan-A [Source:HGNC Symbol;Acc:HGNC:7124]
ENSG00000168748	8.83788	0.539351	3.76078	0.00032677	0.0204542	CA7	16	66844379	66854153	+	1862	protein_coding	carbonic anhydrase 7 [Source:HGNC Symbol;Acc:HGNC:1381]
novel.28091	4.10831	17.2086	-2.02882	0.000330252	0.0206377	-	8	74786843	74855029	+	8067	-	PF00188:Cysteine-rich secretory protein family
ENSG00000111186	293.78	148.379	0.984559	0.000332538	0.0207461	WNT5B	12	1529891	1647243	+	4305	protein_coding	Wnt family member 5B [Source:HGNC Symbol;Acc:HGNC:16265]
ENSG00000223764	106.371	234.981	-1.14324	0.000341025	0.0212402	AL645608.1	1	916865	921016	-	4152	lincRNA
novel.16807	4.71968	19.8801	-2.03876	0.000344913	0.0214468	-	2	87700984	87741151	+	4354	-	-
novel.26078	26.4129	6.42056	2.01489	0.000352443	0.0218788	-	7	11370375	11832483	-	11027	-	PF00090:Thrombospondin type 1 domain
ENSG00000166407	180.951	431.476	-1.25327	0.000354715	0.0219836	LMO1	11	8224304	8268716	-	1690	protein_coding	LIM domain only 1 [Source:HGNC Symbol;Acc:HGNC:6641]
novel.11265	19.329	51.6416	-1.41103	0.000356294	0.0220451	-	16	62036629	62130621	+	1857	-	-
ENSG00000166501	1190.1	612.677	0.957856	0.000365596	0.0225834	PRKCB	16	23836001	24220611	+	10037	protein_coding	protein kinase C beta [Source:HGNC Symbol;Acc:HGNC:9395]
ENSG00000227077	0.639626	8.61559	-3.52286	0.000368836	0.0227461	AC107983.1	17	18572752	18572961	+	210	processed_pseudogene
ENSG00000129757	300.184	625.093	-1.05836	0.000371178	0.0228185	CDKN1C	11	2883213	2885881	-	2586	protein_coding	cyclin dependent kinase inhibitor 1C [Source:HGNC Symbol;Acc:HGNC:1786]
ENSG00000109956	707.343	412.039	0.779449	0.000371225	0.0228185	B3GAT1	11	134378504	134411918	-	11425	protein_coding	beta-1,3-glucuronyltransferase 1 [Source:HGNC Symbol;Acc:HGNC:921]
ENSG00000257951	2.19547	23.997	-3.37686	0.000372585	0.0228647	AC126177.6	12	107880581	107883386	+	1009	unprocessed_pseudogene
ENSG00000229847	358.646	119.966	1.57859	0.000378636	0.0231981	EMX2OS	10	117473215	117545068	-	8824	antisense_RNA	EMX2 opposite strand/antisense RNA [Source:HGNC Symbol;Acc:HGNC:18511]
ENSG00000173258	173.823	324.009	-0.898315	0.00038164	0.023344	ZNF483	9	111525159	111577844	+	5738	protein_coding	zinc finger protein 483 [Source:HGNC Symbol;Acc:HGNC:23384]
ENSG00000124116	2.55422	13.9886	-2.40208	0.000383014	0.0233688	WFDC3	20	45747944	45791932	-	2405	protein_coding	WAP four-disulfide core domain 3 [Source:HGNC Symbol;Acc:HGNC:15957]
ENSG00000082497	1037.19	578.189	0.843006	0.000383288	0.0233688	SERTAD4	1	210232799	210246631	+	5467	protein_coding	SERTA domain containing 4 [Source:HGNC Symbol;Acc:HGNC:25236]
ENSG00000260641	133.724	61.724	1.11335	0.000390268	0.0237558	AC114811.2	4	98658904	98664550	+	5647	antisense_RNA
ENSG00000146112	378.909	681.895	-0.847883	0.000392075	0.0238271	PPP1R18	6	30676389	30687895	-	4599	protein_coding	protein phosphatase 1 regulatory subunit 18 [Source:HGNC Symbol;Acc:HGNC:29413]
ENSG00000178573	341.555	599.624	-0.811339	0.000393396	0.0238688	MAF	16	79585843	79600714	-	6976	protein_coding	MAF bZIP transcription factor [Source:HGNC Symbol;Acc:HGNC:6776]
ENSG00000147437	63.9027	24.1416	1.3987	0.000396253	0.0240034	GNRH1	8	25419260	25424654	-	1762	protein_coding	gonadotropin releasing hormone 1 [Source:HGNC Symbol;Acc:HGNC:4419]
novel.8656	12.3885	35.4995	-1.50925	0.000397009	0.0240104	-	14	77148536	77149771	.	1236	-	-
ENSG00000230663	1.29715	16.1626	-3.53952	0.000399093	0.0240778	FAM224B	Y	17552800	17579754	-	2032	lincRNA	family with sequence similarity 224 member B (non-protein coding) [Source:HGNC Symbol;Acc:HGNC:37737]
ENSG00000134954	35.5522	9.15486	1.94303	0.000399406	0.0240778	ETS1	11	128458761	128587558	-	7149	protein_coding	ETS proto-oncogene 1, transcription factor [Source:HGNC Symbol;Acc:HGNC:3488]
ENSG00000164185	27.6173	69.469	-1.3265	0.00040187	0.0241868	ZNF474	5	122129513	122153571	+	2118	protein_coding	zinc finger protein 474 [Source:HGNC Symbol;Acc:HGNC:23245]
ENSG00000155897	181.283	86.6414	1.06467	0.000402502	0.0241868	ADCY8	8	130780301	131042426	-	5961	protein_coding	adenylate cyclase 8 [Source:HGNC Symbol;Acc:HGNC:239]
ENSG00000125409	5.06092	19.8729	-1.944	0.000407293	0.0244193	TEKT3	17	15303811	15341641	-	2609	protein_coding	tektin 3 [Source:HGNC Symbol;Acc:HGNC:14293]
novel.14924	16.9391	2.69129	2.59973	0.000407671	0.0244193	-	19	19995146	19995917	.	772	-	-
ENSG00000134198	319.584	556.226	-0.7993	0.000410322	0.024539	TSPAN2	1	115048011	115089500	-	3410	protein_coding	tetraspanin 2 [Source:HGNC Symbol;Acc:HGNC:20659]
ENSG00000256637	72.0888	21.0178	1.77121	0.000411833	0.0245901	LINC01965	2	103874310	104077778	+	2479	lincRNA	long intergenic non-protein coding RNA 1965 [Source:HGNC Symbol;Acc:HGNC:52790]
ENSG00000005243	7.39765	28.4587	-1.93214	0.000426972	0.0254536	COPZ2	17	48026167	48038030	-	1851	protein_coding	coatomer protein complex subunit zeta 2 [Source:HGNC Symbol;Acc:HGNC:19356]
ENSG00000280128	773.498	446.078	0.794102	0.000430309	0.0255735	AL662795.2	6	30282349	30286054	-	3706	TEC
ENSG00000272733	11.9116	0.539351	4.18052	0.000430345	0.0255735	AP000345.2	22	23580880	23583859	-	1081	lincRNA
ENSG00000178162	31.4577	79.7364	-1.33834	0.00043272	0.025674	FAR2P2	2	130416755	130431363	-	5364	transcribed_unprocessed_pseudogene	fatty acyl-CoA reductase 2 pseudogene 2 [Source:HGNC Symbol;Acc:HGNC:49279]
ENSG00000235240	13.2396	1.62027	2.94357	0.00043421	0.0257218	AC026185.1	3	11488300	11488473	-	174	unprocessed_pseudogene
ENSG00000204396	15.252	53.549	-1.80404	0.000439898	0.0260177	VWA7	6	31765590	31777294	-	3638	protein_coding	von Willebrand factor A domain containing 7 [Source:HGNC Symbol;Acc:HGNC:13939]
ENSG00000152284	358.796	188.055	0.931155	0.000441532	0.0260733	TCF7L1	2	85133410	85310388	+	4414	protein_coding	transcription factor 7 like 1 [Source:HGNC Symbol;Acc:HGNC:11640]
ENSG00000129514	2.85582	17.6975	-2.58151	0.000447403	0.0263531	FOXA1	14	37589984	37596059	-	3982	protein_coding	forkhead box A1 [Source:HGNC Symbol;Acc:HGNC:5021]
ENSG00000127578	32.0663	73.1172	-1.18588	0.000448315	0.0263531	WFIKKN1	16	629239	634116	+	4878	protein_coding	WAP, follistatin/kazal, immunoglobulin, kunitz and netrin domain containing 1 [Source:HGNC Symbol;Acc:HGNC:30912]
ENSG00000203485	705.594	1166.89	-0.725796	0.000448375	0.0263531	INF2	14	104689606	104722535	+	9488	protein_coding	inverted formin, FH2 and WH2 domain containing [Source:HGNC Symbol;Acc:HGNC:23791]
ENSG00000284128	4.72973	18.8119	-1.95772	0.00044963	0.0263855	AP000356.3	22	24644791	24653356	+	1603	transcribed_unprocessed_pseudogene
ENSG00000279912	21.32	5.37601	1.9628	0.000450387	0.0263887	AC068448.1	15	32182551	32186475	+	3925	TEC
ENSG00000114841	237.23	419.084	-0.820423	0.000453761	0.0265124	DNAH1	3	52316319	52400491	+	13872	protein_coding	dynein axonemal heavy chain 1 [Source:HGNC Symbol;Acc:HGNC:2940]
ENSG00000141519	416.136	228.499	0.864854	0.000453909	0.0265124	CCDC40	17	80036632	80100613	+	9961	protein_coding	coiled-coil domain containing 40 [Source:HGNC Symbol;Acc:HGNC:26090]
novel.16510	135.308	65.0349	1.05519	0.000457445	0.0266433	-	2	60451167	60556015	-	4467	-	-
ENSG00000172426	38.0765	86.1215	-1.17436	0.00045757	0.0266433	RSPH9	6	43645046	43672599	+	2631	protein_coding	radial spoke head 9 homolog [Source:HGNC Symbol;Acc:HGNC:21057]
ENSG00000080224	172.422	84.8189	1.02211	0.000463303	0.0268599	EPHA6	3	96814581	97752460	+	6291	protein_coding	EPH receptor A6 [Source:HGNC Symbol;Acc:HGNC:19296]
ENSG00000119865	443.541	798.321	-0.847421	0.000463425	0.0268599	CNRIP1	2	68284171	68320051	-	3548	protein_coding	cannabinoid receptor interacting protein 1 [Source:HGNC Symbol;Acc:HGNC:24546]
ENSG00000064199	65.6614	25.2816	1.37248	0.000463434	0.0268599	SPA17	11	124673798	124697518	+	5205	protein_coding	sperm autoantigenic protein 17 [Source:HGNC Symbol;Acc:HGNC:11210]
ENSG00000102359	3.48159	18.7433	-2.38582	0.00046896	0.0271383	SRPX2	X	100644166	100675788	+	7548	protein_coding	sushi repeat containing protein, X-linked 2 [Source:HGNC Symbol;Acc:HGNC:30668]
ENSG00000127463	203.044	106.942	0.924263	0.000471821	0.0272618	EMC1	1	19215664	19251552	-	9623	protein_coding	ER membrane protein complex subunit 1 [Source:HGNC Symbol;Acc:HGNC:28957]
novel.27668	21.3115	54.7718	-1.35743	0.000473874	0.0273384	-	8	22254463	22258869	-	1204	-	-
ENSG00000185811	153.075	70.01	1.12736	0.000480374	0.0276432	IKZF1	7	50304124	50405101	+	10909	protein_coding	IKAROS family zinc finger 1 [Source:HGNC Symbol;Acc:HGNC:13176]
ENSG00000143178	20.3928	55.7983	-1.44782	0.00048063	0.0276432	TBX19	1	168281040	168314426	+	3647	protein_coding	T-box 19 [Source:HGNC Symbol;Acc:HGNC:11596]
novel.12126	28.8988	8.07883	1.82422	0.000483556	0.0277396	-	17	15972412	15973604	.	1193	-	-
ENSG00000144749	1618.59	2657.22	-0.715052	0.000483783	0.0277396	LRIG1	3	66378797	66501263	-	7032	protein_coding	leucine rich repeats and immunoglobulin like domains 1 [Source:HGNC Symbol;Acc:HGNC:17360]
ENSG00000197555	316.504	163.423	0.953559	0.00049011	0.0280012	SIPA1L1	14	71320449	71741229	+	12412	protein_coding	signal induced proliferation associated 1 like 1 [Source:HGNC Symbol;Acc:HGNC:20284]
ENSG00000135547	45.7766	13.9705	1.70282	0.000490468	0.0280012	HEY2	6	125747664	125761269	+	2741	protein_coding	hes related family bHLH transcription factor with YRPW motif 2 [Source:HGNC Symbol;Acc:HGNC:4881]
ENSG00000214376	8.26877	0.539351	3.66266	0.000491263	0.0280012	VSTM5	11	93818232	93850531	-	3849	protein_coding	V-set and transmembrane domain containing 5 [Source:HGNC Symbol;Acc:HGNC:34443]
ENSG00000172638	189.06	346.657	-0.874213	0.000491328	0.0280012	EFEMP2	11	65866441	65873592	-	5397	protein_coding	EGF containing fibulin like extracellular matrix protein 2 [Source:HGNC Symbol;Acc:HGNC:3219]
ENSG00000006283	631.302	1020.66	-0.692935	0.000493114	0.0280604	CACNA1G	17	50561068	50627474	+	9709	protein_coding	calcium voltage-gated channel subunit alpha1 G [Source:HGNC Symbol;Acc:HGNC:1394]
novel.19699	151.121	73.5822	1.03661	0.000494668	0.0281063	-	22	37699622	37731440	+	3890	-	-
novel.27796	47.9012	12.9289	1.87927	0.000504527	0.0286232	-	8	32772108	32774019	.	1912	-	-
ENSG00000197238	18.6334	2.15791	3.04217	0.000505611	0.0286241	HIST1H4J	6	27824108	27824480	+	373	protein_coding	histone cluster 1 H4 family member j [Source:HGNC Symbol;Acc:HGNC:4785]
ENSG00000166886	13.0488	37.0442	-1.4977	0.000506069	0.0286241	NAB2	12	57088894	57095476	+	3010	protein_coding	NGFI-A binding protein 2 [Source:HGNC Symbol;Acc:HGNC:7627]
ENSG00000145703	1270.87	2042.96	-0.684773	0.000507818	0.0286799	IQGAP2	5	76403249	76708132	+	7904	protein_coding	IQ motif containing GTPase activating protein 2 [Source:HGNC Symbol;Acc:HGNC:6111]
ENSG00000140511	28.9923	68.3327	-1.23425	0.000509841	0.0287509	HAPLN3	15	88877288	88895626	-	3524	protein_coding	hyaluronan and proteoglycan link protein 3 [Source:HGNC Symbol;Acc:HGNC:21446]
ENSG00000274276	47.3669	128.916	-1.44228	0.000515393	0.0290204	CBSL	21	6444869	6468040	-	4004	protein_coding	cystathionine-beta-synthase like [Source:HGNC Symbol;Acc:HGNC:51829]
ENSG00000151006	51.3678	106.377	-1.04806	0.00052673	0.0296095	PRSS53	16	31083425	31089628	-	5501	protein_coding	protease, serine 53 [Source:HGNC Symbol;Acc:HGNC:34407]
ENSG00000214595	301.62	159.051	0.922429	0.000527837	0.0296095	EML6	2	54723499	54972025	+	14426	protein_coding	echinoderm microtubule associated protein like 6 [Source:HGNC Symbol;Acc:HGNC:35412]
ENSG00000185585	270.156	66.5661	2.01916	0.00052822	0.0296095	OLFML2A	9	124777158	124814885	+	6746	protein_coding	olfactomedin like 2A [Source:HGNC Symbol;Acc:HGNC:27270]
novel.24619	1328.29	755.19	0.814461	0.000533282	0.0298487	-	6	19837386	19842200	+	3860	-	PF00010:Helix-loop-helix DNA-binding domain
novel.3281	3.2052	15.0523	-2.19578	0.000538195	0.0300788	-	10	47743567	47759623	+	1383	-	-
ENSG00000272523	5.0713	18.8243	-1.8644	0.000540171	0.0301444	LINC01023	5	108727825	108728260	-	436	lincRNA	long intergenic non-protein coding RNA 1023 [Source:HGNC Symbol;Acc:HGNC:49004]
novel.9256	1140.17	671.493	0.763776	0.000543541	0.0302875	-	15	37101469	37109586	-	8118	-	-
novel.9010	34.5306	11.3026	1.60237	0.000549684	0.030557	-	15	23562672	23630075	+	6623	-	-
novel.1761	494.768	987.852	-0.997259	0.000550005	0.030557	-	1	149182657	149321732	-	15815	-	PF07989:Centrosomin N-terminal motif 1
ENSG00000079215	7986.4	4623.15	0.788681	0.000551204	0.0305784	SLC1A3	5	36606355	36688334	+	6265	protein_coding	solute carrier family 1 member 3 [Source:HGNC Symbol;Acc:HGNC:10941]
ENSG00000261292	44.8561	15.0771	1.56688	0.000554531	0.0306919	AC110491.1	3	97759523	97761532	+	2010	lincRNA
novel.28006	78.3352	171.773	-1.13203	0.000554884	0.0306919	-	8	63015085	63050235	-	5125	-	PF07722:Peptidase C26
novel.29018	325.451	180.761	0.848086	0.000558272	0.0308339	-	9	41033016	41051899	-	18884	-	-
ENSG00000221955	69.2212	28.4664	1.27887	0.00056946	0.0314056	SLC12A8	3	125082636	125212864	-	5586	protein_coding	solute carrier family 12 member 8 [Source:HGNC Symbol;Acc:HGNC:15595]
ENSG00000075429	21.8908	5.92183	1.86649	0.000577467	0.0318005	CACNG5	17	66835117	66885486	+	1311	protein_coding	calcium voltage-gated channel auxiliary subunit gamma 5 [Source:HGNC Symbol;Acc:HGNC:1409]
ENSG00000109846	32.9461	97.5171	-1.56276	0.000586549	0.0322533	CRYAB	11	111908565	111923722	-	3034	protein_coding	crystallin alpha B [Source:HGNC Symbol;Acc:HGNC:2389]
ENSG00000092295	29.0173	69.3051	-1.25378	0.000589149	0.0323489	TGM1	14	24249114	24264432	-	3735	protein_coding	transglutaminase 1 [Source:HGNC Symbol;Acc:HGNC:11777]
novel.27801	34.1256	9.15724	1.88445	0.000590625	0.0323693	-	8	33048534	33049589	.	1056	-	-
ENSG00000056998	288.683	149.129	0.952643	0.000591244	0.0323693	GYG2	X	2828788	2882820	+	3655	protein_coding	glycogenin 2 [Source:HGNC Symbol;Acc:HGNC:4700]
ENSG00000242797	36.6698	84.5119	-1.20035	0.000595714	0.0325069	GLYCTK-AS1	3	52288580	52299067	-	1391	processed_transcript	GLYCTK antisense RNA 1 [Source:HGNC Symbol;Acc:HGNC:41043]
novel.28757	31.6583	8.60742	1.86367	0.000595979	0.0325069	-	9	10613190	10622188	+	1551	-	-
novel.5592	97.5005	22.6118	2.10107	0.000596354	0.0325069	-	11	124747209	124755360	-	8152	-	-
novel.7891	1934.47	4072.44	-1.07389	0.000597346	0.0325138	-	13	112056719	112110580	+	12615	-	PF12336:SOX transcription factor|PF00505:HMG (high mobility group) box
ENSG00000196639	16.7869	51.2036	-1.60123	0.000607765	0.0330331	HRH1	3	11137093	11263557	+	5546	protein_coding	histamine receptor H1 [Source:HGNC Symbol;Acc:HGNC:5182]
ENSG00000110400	2596.84	4116.24	-0.664553	0.000609072	0.0330563	NECTIN1	11	119623408	119729084	-	7701	protein_coding	nectin cell adhesion molecule 1 [Source:HGNC Symbol;Acc:HGNC:9706]
ENSG00000203875	1665.81	1016.15	0.712973	0.000615574	0.0333609	SNHG5	6	85660950	85678736	-	2794	processed_transcript	small nucleolar RNA host gene 5 [Source:HGNC Symbol;Acc:HGNC:21026]
ENSG00000245060	21.9408	54.9008	-1.3185	0.000616618	0.0333693	LINC00847	5	180830957	180835726	+	2453	lincRNA	long intergenic non-protein coding RNA 847 [Source:HGNC Symbol;Acc:HGNC:45050]
ENSG00000269466	0.639626	10.6928	-3.83303	0.000617693	0.0333794	AC233724.13	5	17655129	17655538	-	410	processed_pseudogene
ENSG00000168036	449.993	249.694	0.849781	0.000623096	0.0336219	CTNNB1	3	41194837	41260096	+	6614	protein_coding	catenin beta 1 [Source:HGNC Symbol;Acc:HGNC:2514]
ENSG00000237550	8837.72	5056.46	0.805507	0.000623971	0.0336219	RPL9P9	15	82372196	82372912	-	717	transcribed_processed_pseudogene	ribosomal protein L9 pseudogene 9 [Source:HGNC Symbol;Acc:HGNC:17251]
ENSG00000152128	69.853	22.0878	1.65578	0.000628857	0.0338367	TMEM163	2	134455759	134719000	-	6804	protein_coding	transmembrane protein 163 [Source:HGNC Symbol;Acc:HGNC:25380]
ENSG00000158050	23.6558	64.5011	-1.44411	0.000630233	0.0338622	DUSP2	2	96143166	96145440	-	1932	protein_coding	dual specificity phosphatase 2 [Source:HGNC Symbol;Acc:HGNC:3068]
ENSG00000271824	37.4399	8.07921	2.19351	0.000632932	0.0339586	SMIM32	5	136191468	136193134	-	1667	protein_coding	small integral membrane protein 32 [Source:HGNC Symbol;Acc:HGNC:53640]
ENSG00000138670	74.7395	33.336	1.16175	0.000642306	0.0344124	RASGEF1B	4	81426393	82044244	-	10183	protein_coding	RasGEF domain family member 1B [Source:HGNC Symbol;Acc:HGNC:24881]
ENSG00000206190	34.2667	11.3065	1.5905	0.000644516	0.0344816	ATP10A	15	25677273	25865172	-	8409	protein_coding	ATPase phospholipid transporting 10A (putative) [Source:HGNC Symbol;Acc:HGNC:13542]
ENSG00000162627	15.5373	40.9013	-1.38813	0.000649176	0.0346815	SNX7	1	98661701	98760500	+	2067	protein_coding	sorting nexin 7 [Source:HGNC Symbol;Acc:HGNC:14971]
ENSG00000136883	22.6304	58.4904	-1.36644	0.000652116	0.0347891	KIF12	9	114086126	114099291	-	3016	protein_coding	kinesin family member 12 [Source:HGNC Symbol;Acc:HGNC:21495]
ENSG00000276386	93.0991	37.5358	1.30653	0.000653541	0.0348157	CNTNAP3P2	9	67059560	67293468	+	3861	unprocessed_pseudogene	contactin associated protein-like 3 pseudogene 2 [Source:HGNC Symbol;Acc:HGNC:49589]
ENSG00000283443	32.1511	7.54088	2.0741	0.000657463	0.034975	AC018688.1	20	30545601	30551470	+	1754	unprocessed_pseudogene
ENSG00000261186	28.5645	68.9345	-1.2669	0.00066784	0.0354768	LINC01238	2	242087351	242088457	-	1107	antisense_RNA	long intergenic non-protein coding RNA 1238 [Source:HGNC Symbol;Acc:HGNC:49795]
ENSG00000180011	1627.7	1010.31	0.688002	0.0006688	0.0354776	ZADH2	18	75195108	75209348	-	8157	protein_coding	zinc binding alcohol dehydrogenase domain containing 2 [Source:HGNC Symbol;Acc:HGNC:28697]
ENSG00000091490	1872.57	1173.04	0.674703	0.000677384	0.0358822	SEL1L3	4	25747427	25863760	-	7489	protein_coding	SEL1L family member 3 [Source:HGNC Symbol;Acc:HGNC:29108]
ENSG00000137747	72.9302	17.6776	2.0358	0.000680294	0.0359856	TMPRSS13	11	117900643	117929459	-	5367	protein_coding	transmembrane protease, serine 13 [Source:HGNC Symbol;Acc:HGNC:29808]
ENSG00000140961	15.8776	42.9292	-1.4281	0.000686447	0.03626	OSGIN1	16	83948282	83966332	+	3460	protein_coding	oxidative stress induced growth inhibitor 1 [Source:HGNC Symbol;Acc:HGNC:30093]
ENSG00000206052	1615.63	978.761	0.722996	0.000691888	0.0364961	DOK6	18	69401055	69849087	+	9387	protein_coding	docking protein 6 [Source:HGNC Symbol;Acc:HGNC:28301]
ENSG00000141441	511.279	245.58	1.05731	0.000708611	0.0373046	GAREM1	18	32124877	32470484	-	7568	protein_coding	GRB2 associated regulator of MAPK1 subtype 1 [Source:HGNC Symbol;Acc:HGNC:26136]
novel.8071	1665.42	952.632	0.805754	0.000709201	0.0373046	-	14	28772795	28819258	+	10084	-	-
ENSG00000255794	91.4407	185.587	-1.02065	0.000711523	0.0373743	RMST	12	97430884	97598415	+	6421	processed_transcript	rhabdomyosarcoma 2 associated transcript (non-protein coding) [Source:HGNC Symbol;Acc:HGNC:29893]
ENSG00000130822	18.3434	45.6753	-1.30834	0.000718022	0.0376566	PNCK	X	153669730	153689010	-	5091	protein_coding	pregnancy up-regulated nonubiquitous CaM kinase [Source:HGNC Symbol;Acc:HGNC:13415]
ENSG00000142784	12.3614	35.9528	-1.53016	0.000718901	0.0376566	WDTC1	1	27234516	27308633	+	6024	protein_coding	WD and tetratricopeptide repeats 1 [Source:HGNC Symbol;Acc:HGNC:29175]
novel.8074	106.413	47.2539	1.1688	0.000724405	0.0378812	-	14	28819901	28824038	.	4138	-	-
ENSG00000011590	4.41118	17.7492	-1.97218	0.000726031	0.0378812	ZBTB32	19	35704527	35717038	+	2770	protein_coding	zinc finger and BTB domain containing 32 [Source:HGNC Symbol;Acc:HGNC:16763]
ENSG00000177283	4182.94	2542.07	0.71849	0.000727117	0.0378812	FZD8	10	35638249	35642278	-	4030	protein_coding	frizzled class receptor 8 [Source:HGNC Symbol;Acc:HGNC:4046]
novel.21911	6.30794	0	5.69204	0.000728496	0.0378812	-	4	11373380	11373751	.	372	-	-
ENSG00000221869	28.9933	73.5095	-1.33945	0.000729116	0.0378812	CEBPD	8	47736909	47739086	-	2178	protein_coding	CCAAT/enhancer binding protein delta [Source:HGNC Symbol;Acc:HGNC:1835]
ENSG00000157782	44.8106	105.403	-1.23082	0.000729241	0.0378812	CABP1	12	120640552	120667324	+	5858	protein_coding	calcium binding protein 1 [Source:HGNC Symbol;Acc:HGNC:1384]
ENSG00000072682	15.6511	48.2886	-1.61969	0.000733687	0.0380595	P4HA2	5	132191838	132295315	-	8502	protein_coding	prolyl 4-hydroxylase subunit alpha 2 [Source:HGNC Symbol;Acc:HGNC:8547]
ENSG00000168389	166.775	374.96	-1.1683	0.000738911	0.0382776	MFSD2A	1	39955112	39969968	+	4007	protein_coding	major facilitator superfamily domain containing 2A [Source:HGNC Symbol;Acc:HGNC:25897]
ENSG00000163945	43.5757	105.062	-1.26773	0.000740294	0.0382964	UVSSA	4	1347266	1395992	+	15773	protein_coding	UV stimulated scaffold protein A [Source:HGNC Symbol;Acc:HGNC:29304]
ENSG00000113504	1273.09	736.742	0.788845	0.000743294	0.0383988	SLC12A7	5	1050376	1112035	-	5984	protein_coding	solute carrier family 12 member 7 [Source:HGNC Symbol;Acc:HGNC:10915]
ENSG00000238241	10.7245	0.533402	4.03311	0.000744575	0.0384121	CCR12P	13	99407781	99409062	-	998	processed_pseudogene	C-C motif chemokine receptor 12, pseudogene [Source:HGNC Symbol;Acc:HGNC:39812]
ENSG00000125675	1237.08	752.398	0.717283	0.000747805	0.0385258	GRIA3	X	123184153	123490915	+	6484	protein_coding	glutamate ionotropic receptor AMPA type subunit 3 [Source:HGNC Symbol;Acc:HGNC:4573]
ENSG00000255052	15.245	39.2726	-1.35774	0.00075108	0.0386415	FAM66D	8	12115782	12177550	+	918	antisense_RNA	family with sequence similarity 66 member D [Source:HGNC Symbol;Acc:HGNC:24159]
ENSG00000145945	6.6531	23.1472	-1.77765	0.000757507	0.0389189	FAM50B	6	3849386	3851317	+	1932	protein_coding	family with sequence similarity 50 member B [Source:HGNC Symbol;Acc:HGNC:18789]
novel.29279	0	5.36764	-5.46038	0.000763539	0.0391752	-	9	94326796	94327085	+	290	-	-
ENSG00000213949	53.5357	15.6168	1.76925	0.00076681	0.0392893	ITGA1	5	52787896	52959210	+	18566	protein_coding	integrin subunit alpha 1 [Source:HGNC Symbol;Acc:HGNC:6134]
ENSG00000165323	8.19589	0.533402	3.65474	0.000775025	0.0396562	FAT3	11	92352096	92896470	+	19280	protein_coding	FAT atypical cadherin 3 [Source:HGNC Symbol;Acc:HGNC:23112]
ENSG00000109099	257.154	138.082	0.896109	0.000778124	0.0397605	PMP22	17	15229777	15265326	-	2925	protein_coding	peripheral myelin protein 22 [Source:HGNC Symbol;Acc:HGNC:9118]
ENSG00000102996	2527.54	4240.19	-0.746338	0.000786138	0.0401155	MMP15	16	58025566	58046901	+	4419	protein_coding	matrix metallopeptidase 15 [Source:HGNC Symbol;Acc:HGNC:7161]
ENSG00000149633	21.4912	4.84367	2.12128	0.000788969	0.0401771	KIAA1755	20	38210488	38260772	-	8083	protein_coding	KIAA1755 [Source:HGNC Symbol;Acc:HGNC:29372]
ENSG00000130733	399.595	799.678	-1.00081	0.000789486	0.0401771	YIPF2	19	10922185	10928681	-	2518	protein_coding	Yip1 domain family member 2 [Source:HGNC Symbol;Acc:HGNC:28476]
ENSG00000143171	183.66	462.2	-1.331	0.000791008	0.0402001	RXRG	1	165400917	165445355	-	2696	protein_coding	retinoid X receptor gamma [Source:HGNC Symbol;Acc:HGNC:10479]
ENSG00000138794	228.655	122.01	0.905188	0.000798205	0.040511	CASP6	4	109688622	109703583	-	1943	protein_coding	caspase 6 [Source:HGNC Symbol;Acc:HGNC:1507]
ENSG00000106714	222.433	113.232	0.973071	0.000806839	0.040894	CNTNAP3	9	39072767	39288315	-	9521	protein_coding	contactin associated protein like 3 [Source:HGNC Symbol;Acc:HGNC:13834]
ENSG00000213468	35.9742	12.3462	1.5321	0.00081274	0.0411376	FIRRE	X	131691530	131830643	-	4210	lincRNA	firre intergenic repeating RNA element [Source:HGNC Symbol;Acc:HGNC:49627]
ENSG00000260136	6.31435	0	5.69248	0.000814402	0.0411662	AC008915.2	16	23452758	23457606	+	1007	lincRNA
novel.6932	10.8376	32.2178	-1.56296	0.00083481	0.0421095	-	12	109900264	109918066	+	4922	-	PF13868:Trichohyalin-plectin-homology domain
ENSG00000180902	280.234	468.063	-0.739784	0.000835326	0.0421095	D2HGDH	2	241734579	241768816	+	5279	protein_coding	D-2-hydroxyglutarate dehydrogenase [Source:HGNC Symbol;Acc:HGNC:28358]
ENSG00000236548	9.49289	1.08157	3.00424	0.000836428	0.0421095	RNF217-AS1	6	124909093	124963039	-	4507	antisense_RNA	RNF217 antisense RNA 1 (head to head) [Source:HGNC Symbol;Acc:HGNC:50866]
ENSG00000188042	1560.58	2656.42	-0.767273	0.000840827	0.0421647	ARL4C	2	234493041	234497053	-	4013	protein_coding	ADP ribosylation factor like GTPase 4C [Source:HGNC Symbol;Acc:HGNC:698]
novel.10331	20.2816	4.83432	2.04119	0.000840829	0.0421647	-	16	1221637	1223692	-	2056	-	PF00089:Trypsin
ENSG00000122378	1641.68	1014.39	0.694394	0.000840891	0.0421647	FAM213A	10	80407829	80437115	+	6520	protein_coding	family with sequence similarity 213 member A [Source:HGNC Symbol;Acc:HGNC:28651]
ENSG00000117155	557.499	304.59	0.871697	0.000846735	0.0423517	SSX2IP	1	84643707	84690803	-	8639	protein_coding	SSX family member 2 interacting protein [Source:HGNC Symbol;Acc:HGNC:16509]
ENSG00000173714	24.547	64.908	-1.39945	0.000846876	0.0423517	WFIKKN2	17	50834650	50842348	+	3971	protein_coding	WAP, follistatin/kazal, immunoglobulin, kunitz and netrin domain containing 2 [Source:HGNC Symbol;Acc:HGNC:30916]
novel.17328	198.037	101.094	0.969865	0.000852071	0.0425548	-	2	154689159	154698295	-	5399	-	-
novel.12823	284.413	480.936	-0.757514	0.000853952	0.0425921	-	17	45504788	45586209	-	16257	-	PF15779:Leucine-rich repeat-containing protein 37 family
ENSG00000236397	9.90661	1.08157	3.06134	0.000857613	0.042718	DDX11L2	2	113599036	113601261	-	1398	unprocessed_pseudogene	DEAD/H-box helicase 11 like 2 [Source:HGNC Symbol;Acc:HGNC:37103]
ENSG00000166033	498.823	801.598	-0.684159	0.000864145	0.0429211	HTRA1	10	122461525	122514908	+	2120	protein_coding	HtrA serine peptidase 1 [Source:HGNC Symbol;Acc:HGNC:9476]
ENSG00000152315	17.2857	1.6157	3.32187	0.000864942	0.0429211	KCNK13	14	90061765	90185857	+	2522	protein_coding	potassium two pore domain channel subfamily K member 13 [Source:HGNC Symbol;Acc:HGNC:6275]
ENSG00000236956	45.0975	0.539351	6.08131	0.000865118	0.0429211	NF1P8	2	131189834	131197493	-	1461	unprocessed_pseudogene	neurofibromin 1 pseudogene 8 [Source:HGNC Symbol;Acc:HGNC:7767]
ENSG00000271933	17.0643	43.0194	-1.32517	0.000869768	0.0430948	AL603756.1	10	84138420	84140582	-	2163	antisense_RNA
ENSG00000114388	178.268	318.426	-0.836901	0.000874187	0.0432567	NPRL2	3	50347330	50351091	-	3677	protein_coding	NPR2 like, GATOR1 complex subunit [Source:HGNC Symbol;Acc:HGNC:24969]
ENSG00000105357	111.493	33.877	1.71465	0.000883851	0.0436774	MYH14	19	50188186	50310545	+	9905	protein_coding	myosin heavy chain 14 [Source:HGNC Symbol;Acc:HGNC:23212]
ENSG00000119673	29.3578	67.222	-1.18963	0.000887728	0.0437439	ACOT2	14	73567620	73575658	+	2393	protein_coding	acyl-CoA thioesterase 2 [Source:HGNC Symbol;Acc:HGNC:18431]
ENSG00000147862	4621.36	2710.49	0.769731	0.000889573	0.0437439	NFIB	9	14081843	14398983	-	12765	protein_coding	nuclear factor I B [Source:HGNC Symbol;Acc:HGNC:7785]
ENSG00000043355	1280.2	757.265	0.757264	0.000890579	0.0437439	ZIC2	13	99981772	99986773	+	3310	protein_coding	Zic family member 2 [Source:HGNC Symbol;Acc:HGNC:12873]
ENSG00000129194	189.034	341.396	-0.852557	0.000890604	0.0437439	SOX15	17	7588178	7590170	-	1541	protein_coding	SRY-box 15 [Source:HGNC Symbol;Acc:HGNC:11196]
ENSG00000112164	21.8601	4.84852	2.14548	0.000891022	0.0437439	GLP1R	6	39048798	39087743	+	3105	protein_coding	glucagon like peptide 1 receptor [Source:HGNC Symbol;Acc:HGNC:4324]
ENSG00000074706	198.497	99.0329	1.00288	0.00089256	0.0437622	IPCEF1	6	154154496	154356792	-	8474	protein_coding	interaction protein for cytohesin exchange factors 1 [Source:HGNC Symbol;Acc:HGNC:21204]
ENSG00000135903	13.511	1.6157	2.97212	0.00089759	0.0439515	PAX3	2	222199888	222298996	-	4633	protein_coding	paired box 3 [Source:HGNC Symbol;Acc:HGNC:8617]
ENSG00000171885	73.7688	195.358	-1.40367	0.000903838	0.0441998	AQP4	18	26852038	26865818	-	5995	protein_coding	aquaporin 4 [Source:HGNC Symbol;Acc:HGNC:637]
ENSG00000165588	270.478	149.964	0.850158	0.000912896	0.0445847	OTX2	14	56799905	56810479	-	3272	protein_coding	orthodenticle homeobox 2 [Source:HGNC Symbol;Acc:HGNC:8522]
ENSG00000139800	287.584	140.797	1.02934	0.000922277	0.0449843	ZIC5	13	99962964	99971909	-	4639	protein_coding	Zic family member 5 [Source:HGNC Symbol;Acc:HGNC:20322]
novel.24191	3.49767	13.9832	-1.96192	0.000927603	0.0451854	-	5	154755261	154817605	+	7297	-	PF05383:La domain
ENSG00000125430	118.695	52.5642	1.17269	0.000932535	0.0453127	HS3ST3B1	17	14301083	14349404	+	5367	protein_coding	heparan sulfate-glucosamine 3-sulfotransferase 3B1 [Source:HGNC Symbol;Acc:HGNC:5198]
ENSG00000204604	279.213	148.587	0.909702	0.000932629	0.0453127	ZNF468	19	52838008	52857649	-	5281	protein_coding	zinc finger protein 468 [Source:HGNC Symbol;Acc:HGNC:33105]
ENSG00000173110	14.5217	44.4767	-1.6056	0.000934729	0.0453561	HSPA6	1	161524540	161526910	+	2371	protein_coding	heat shock protein family A (Hsp70) member 6 [Source:HGNC Symbol;Acc:HGNC:5239]
novel.15998	20.9183	50.9969	-1.28005	0.000940779	0.0455908	-	2	740441	747844	+	877	-	-
ENSG00000217702	1.62906	10.7627	-2.66296	0.000945367	0.045754	AC073263.1	2	74130583	74135395	+	1264	lincRNA
ENSG00000279908	2.24612	17.2425	-2.88071	0.000950736	0.0459547	AC026748.1	5	1383159	1386409	-	3251	TEC
ENSG00000231852	0.641246	7.53228	-3.33289	0.00095632	0.0460005	CYP21A2	6	32038265	32041670	+	2909	protein_coding	cytochrome P450 family 21 subfamily A member 2 [Source:HGNC Symbol;Acc:HGNC:2600]
ENSG00000242686	20.0241	48.8781	-1.28264	0.000956672	0.0460005	AC107464.1	4	652850	656213	-	2353	antisense_RNA
ENSG00000187773	49.936	173.886	-1.79902	0.000956874	0.0460005	FAM69C	18	74434099	74457944	-	3843	protein_coding	family with sequence similarity 69 member C [Source:HGNC Symbol;Acc:HGNC:31729]
ENSG00000182118	37.354	12.8953	1.52431	0.00095694	0.0460005	FAM89A	1	231018958	231040246	-	2394	protein_coding	family with sequence similarity 89 member A [Source:HGNC Symbol;Acc:HGNC:25057]
novel.30534	23.2954	5.3875	2.08801	0.000957808	0.0460005	-	X	85142446	85243770	-	878	-	-
ENSG00000256422	9.43995	0.539351	3.85141	0.000961725	0.0461297	LINC02552	11	104445868	104609321	-	1289	lincRNA	long intergenic non-protein coding RNA 2552 [Source:HGNC Symbol;Acc:HGNC:53587]
ENSG00000179981	731.678	412.353	0.827355	0.000967569	0.0463508	TSHZ1	18	75210755	75289950	+	8281	protein_coding	teashirt zinc finger homeobox 1 [Source:HGNC Symbol;Acc:HGNC:10669]
novel.7861	84.5309	33.349	1.33932	0.000976711	0.0467291	-	13	108493223	109207997	+	9478	-	PF00063:Myosin head (motor domain)|PF15439:Neuronal tyrosine-phosphorylated phosphoinositide-3-kinase adapter|PF12796:Ankyrin repeats (3 copies)
ENSG00000248979	1.59207	10.2173	-2.59266	0.000998843	0.0477272	LAMTOR3P2	5	119132651	119132882	-	232	processed_pseudogene	late endosomal/lysosomal adaptor, MAPK and MTOR activator 3 pseudogene 2 [Source:HGNC Symbol;Acc:HGNC:39727]
ENSG00000121691	335.664	172.273	0.961573	0.00100715	0.0480168	CAT	11	34438925	34472062	+	3347	protein_coding	catalase [Source:HGNC Symbol;Acc:HGNC:1516]
ENSG00000272556	77.0275	34.9315	1.13841	0.00100746	0.0480168	GTF2IP13	7	45769105	45815263	+	10334	transcribed_unprocessed_pseudogene	general transcription factor IIi pseudogene 13 [Source:HGNC Symbol;Acc:HGNC:51725]
ENSG00000158806	44.4444	105.477	-1.24365	0.00100985	0.0480698	NPM2	8	22024125	22036897	+	2063	protein_coding	nucleophosmin/nucleoplasmin 2 [Source:HGNC Symbol;Acc:HGNC:7930]
ENSG00000204338	22.4819	53.8254	-1.25354	0.00101805	0.0483986	CYP21A1P	6	32005636	32008451	+	1971	transcribed_unprocessed_pseudogene	cytochrome P450 family 21 subfamily A member 1, pseudogene [Source:HGNC Symbol;Acc:HGNC:2599]
novel.16196	152.133	270.119	-0.827557	0.00102505	0.0486696	-	2	26970637	27027196	+	3152	-	PF00307:Calponin homology (CH) domain
ENSG00000266712	1.29715	9.68257	-2.80877	0.00102988	0.0488374	MIR3149	8	76966768	76966850	-	83	miRNA	microRNA 3149 [Source:HGNC Symbol;Acc:HGNC:38251]
ENSG00000100302	224.802	376.438	-0.743193	0.00103435	0.0489873	RASD2	22	35540868	35554001	+	3412	protein_coding	RASD family member 2 [Source:HGNC Symbol;Acc:HGNC:18229]
ENSG00000168874	127.486	57.6307	1.14438	0.00105632	0.049965	ATOH8	2	85751344	85788066	+	6076	protein_coding	atonal bHLH transcription factor 8 [Source:HGNC Symbol;Acc:HGNC:24126]

## Sheet: DEGs statistic
compare	ALL	UP	DOWN
PatientvsControl	794	408	386

## Sheet: Upregulated KEGG enrichiment 
ID	Description	GeneRatio	BgRatio	pvalue	padj	geneID	KEGG_ID	Entrez_ID	Count
hsa04725	Cholinergic synapse	9/93	106/6134	2.80934e-05	0.0032679	ENSG00000115665(SLC5A7)|ENSG00000184156(KCNQ3)|ENSG00000162989(KCNJ3)|ENSG00000127920(GNG11)|ENSG00000181072(CHRM2)|ENSG00000182621(PLCB1)|ENSG00000152495(CAMK4)|ENSG00000166501(PRKCB)|ENSG00000155897(ADCY8)	hsa:60482|hsa:3786|hsa:3760|hsa:2791|hsa:1129|hsa:23236|hsa:814|hsa:5579|hsa:114	60482|3786|3760|2791|1129|-|814|5579|114	9
hsa04724	Glutamatergic synapse	9/93	109/6134	3.51387e-05	0.0032679	ENSG00000183454(GRIN2A)|ENSG00000162989(KCNJ3)|ENSG00000127920(GNG11)|ENSG00000152578(GRIA4)|ENSG00000182621(PLCB1)|ENSG00000166501(PRKCB)|ENSG00000155897(ADCY8)|ENSG00000079215(SLC1A3)|ENSG00000125675(GRIA3)	hsa:2903|hsa:3760|hsa:2791|hsa:2893|hsa:23236|hsa:5579|hsa:114|hsa:6507|hsa:2892	-|3760|2791|2893|-|5579|114|6507|2892	9
hsa04713	Circadian entrainment	8/93	89/6134	5.32389e-05	0.00330081	ENSG00000183454(GRIN2A)|ENSG00000162989(KCNJ3)|ENSG00000127920(GNG11)|ENSG00000152578(GRIA4)|ENSG00000182621(PLCB1)|ENSG00000166501(PRKCB)|ENSG00000155897(ADCY8)|ENSG00000125675(GRIA3)	hsa:2903|hsa:3760|hsa:2791|hsa:2893|hsa:23236|hsa:5579|hsa:114|hsa:2892	-|3760|2791|2893|-|5579|114|2892	8
hsa04024	cAMP signaling pathway	11/93	179/6134	7.30786e-05	0.00339815	ENSG00000183454(GRIN2A)|ENSG00000106571(GLI3)|ENSG00000144191(CNGA3)|ENSG00000131771(PPP1R1B)|ENSG00000134215(VAV3)|ENSG00000152578(GRIA4)|ENSG00000181072(CHRM2)|ENSG00000152495(CAMK4)|ENSG00000155897(ADCY8)|ENSG00000125675(GRIA3)|ENSG00000112164(GLP1R)	hsa:2903|hsa:2737|hsa:1261|hsa:84152|hsa:10451|hsa:2893|hsa:1129|hsa:814|hsa:114|hsa:2892|hsa:2740	-|2737|1261|84152|10451|2893|1129|814|114|2892|2740	11
hsa05031	Amphetamine addiction	6/93	62/6134	0.000320631	0.011269	ENSG00000183454(GRIN2A)|ENSG00000131771(PPP1R1B)|ENSG00000152578(GRIA4)|ENSG00000152495(CAMK4)|ENSG00000166501(PRKCB)|ENSG00000125675(GRIA3)	hsa:2903|hsa:84152|hsa:2893|hsa:814|hsa:5579|hsa:2892	-|84152|2893|814|5579|2892	6
hsa04728	Dopaminergic synapse	8/93	117/6134	0.000363515	0.011269	ENSG00000183454(GRIN2A)|ENSG00000131771(PPP1R1B)|ENSG00000162989(KCNJ3)|ENSG00000127920(GNG11)|ENSG00000152578(GRIA4)|ENSG00000182621(PLCB1)|ENSG00000166501(PRKCB)|ENSG00000125675(GRIA3)	hsa:2903|hsa:84152|hsa:3760|hsa:2791|hsa:2893|hsa:23236|hsa:5579|hsa:2892	-|84152|3760|2791|2893|-|5579|2892	8
hsa04916	Melanogenesis	7/93	94/6134	0.000513829	0.0136532	ENSG00000182621(PLCB1)|ENSG00000111186(WNT5B)|ENSG00000166501(PRKCB)|ENSG00000155897(ADCY8)|ENSG00000152284(TCF7L1)|ENSG00000168036(CTNNB1)|ENSG00000177283(FZD8)	hsa:23236|hsa:81029|hsa:5579|hsa:114|hsa:83439|hsa:1499|hsa:8325	-|81029|5579|114|83439|1499|8325	7
hsa04723	Retrograde endocannabinoid signaling	8/93	135/6134	0.000945217	0.0219763	ENSG00000162989(KCNJ3)|ENSG00000127920(GNG11)|ENSG00000152578(GRIA4)|ENSG00000102287(GABRE)|ENSG00000182621(PLCB1)|ENSG00000166501(PRKCB)|ENSG00000155897(ADCY8)|ENSG00000125675(GRIA3)	hsa:3760|hsa:2791|hsa:2893|hsa:2564|hsa:23236|hsa:5579|hsa:114|hsa:2892	3760|2791|2893|2564|-|5579|114|2892	8
hsa04360	Axon guidance	9/93	172/6134	0.0011061	0.0228594	ENSG00000125266(EFNB2)|ENSG00000182168(UNC5C)|ENSG00000185008(ROBO2)|ENSG00000138696(BMPR1B)|ENSG00000072315(TRPC5)|ENSG00000187764(SEMA4D)|ENSG00000184349(EFNA5)|ENSG00000111186(WNT5B)|ENSG00000080224(EPHA6)	hsa:1948|hsa:8633|hsa:6092|hsa:658|hsa:7224|hsa:10507|hsa:1946|hsa:81029|hsa:285220	1948|8633|6092|658|7224|-|1946|81029|2045	9
hsa05032	Morphine addiction	6/93	85/6134	0.00172585	0.031914	ENSG00000162989(KCNJ3)|ENSG00000127920(GNG11)|ENSG00000154678(PDE1C)|ENSG00000102287(GABRE)|ENSG00000166501(PRKCB)|ENSG00000155897(ADCY8)	hsa:3760|hsa:2791|hsa:5137|hsa:2564|hsa:5579|hsa:114	3760|2791|-|2564|5579|114	6
hsa05217	Basal cell carcinoma	5/93	59/6134	0.00188739	0.031914	ENSG00000106571(GLI3)|ENSG00000111186(WNT5B)|ENSG00000152284(TCF7L1)|ENSG00000168036(CTNNB1)|ENSG00000177283(FZD8)	hsa:2737|hsa:81029|hsa:83439|hsa:1499|hsa:8325	2737|81029|83439|1499|8325	5
hsa05200	Pathways in cancer	16/93	487/6134	0.00240444	0.0335715	ENSG00000092969(TGFB2)|ENSG00000196611(MMP1)|ENSG00000106571(GLI3)|ENSG00000153094(BCL2L11)|ENSG00000127920(GNG11)|ENSG00000156427(FGF18)|ENSG00000182621(PLCB1)|ENSG00000163235(TGFA)|ENSG00000111186(WNT5B)|ENSG00000166501(PRKCB)|ENSG00000134954(ETS1)|ENSG00000155897(ADCY8)|ENSG00000152284(TCF7L1)|ENSG00000135547(HEY2)|ENSG00000168036(CTNNB1)|ENSG00000177283(FZD8)	hsa:7042|hsa:4312|hsa:2737|hsa:10018|hsa:2791|hsa:8817|hsa:23236|hsa:7039|hsa:81029|hsa:5579|hsa:2113|hsa:114|hsa:83439|hsa:23493|hsa:1499|hsa:8325	7042|4312|2737|10018|2791|8817|-|7039|81029|5579|100996598|114|83439|23493|1499|8325	16
hsa04550	Signaling pathways regulating pluripotency of stem cells	7/93	123/6134	0.00249903	0.0335715	ENSG00000113594(LIFR)|ENSG00000007372(PAX6)|ENSG00000138696(BMPR1B)|ENSG00000181965(NEUROG1)|ENSG00000111186(WNT5B)|ENSG00000168036(CTNNB1)|ENSG00000177283(FZD8)	hsa:3977|hsa:5080|hsa:658|hsa:4762|hsa:81029|hsa:1499|hsa:8325	-|-|658|4762|81029|1499|8325	7
hsa04720	Long-term potentiation	5/93	63/6134	0.00252689	0.0335715	ENSG00000183454(GRIN2A)|ENSG00000182621(PLCB1)|ENSG00000152495(CAMK4)|ENSG00000166501(PRKCB)|ENSG00000155897(ADCY8)	hsa:2903|hsa:23236|hsa:814|hsa:5579|hsa:114	-|-|814|5579|114	5
hsa05033	Nicotine addiction	4/93	39/6134	0.00271449	0.0336597	ENSG00000183454(GRIN2A)|ENSG00000152578(GRIA4)|ENSG00000102287(GABRE)|ENSG00000125675(GRIA3)	hsa:2903|hsa:2893|hsa:2564|hsa:2892	-|2893|2564|2892	4
hsa05412	Arrhythmogenic right ventricular cardiomyopathy (ARVC)	5/93	70/6134	0.00400442	0.0434361	ENSG00000082781(ITGB5)|ENSG00000152284(TCF7L1)|ENSG00000075429(CACNG5)|ENSG00000168036(CTNNB1)|ENSG00000213949(ITGA1)	hsa:3693|hsa:83439|hsa:27091|hsa:1499|hsa:3672	51008|83439|27091|1499|3672	5
hsa04310	Wnt signaling pathway	7/93	134/6134	0.00403712	0.0434361	ENSG00000139174(PRICKLE1)|ENSG00000182621(PLCB1)|ENSG00000111186(WNT5B)|ENSG00000166501(PRKCB)|ENSG00000152284(TCF7L1)|ENSG00000168036(CTNNB1)|ENSG00000177283(FZD8)	hsa:144165|hsa:23236|hsa:81029|hsa:5579|hsa:83439|hsa:1499|hsa:8325	-|-|81029|5579|83439|1499|8325	7
hsa04020	Calcium signaling pathway	8/93	171/6134	0.0042035	0.0434361	ENSG00000115353(TACR1)|ENSG00000183454(GRIN2A)|ENSG00000154678(PDE1C)|ENSG00000181072(CHRM2)|ENSG00000182621(PLCB1)|ENSG00000152495(CAMK4)|ENSG00000166501(PRKCB)|ENSG00000155897(ADCY8)	hsa:6869|hsa:2903|hsa:5137|hsa:1129|hsa:23236|hsa:814|hsa:5579|hsa:114	6869|-|-|1129|-|814|5579|114	8

## Sheet: Upregulated GO enrichment
Category	ID	Description	GeneRatio	BgRatio	pvalue	padj	geneID	Count
BP	GO:0007548	sex differentiation	10/115	126/8051	1.14569e-05	0.021791	ENSG00000121039(RDH10)|ENSG00000180530(NRIP1)|ENSG00000185008(ROBO2)|ENSG00000169946(ZFPM2)|ENSG00000181965(NEUROG1)|ENSG00000103449(SALL1)|ENSG00000087510(TFAP2C)|ENSG00000121858(TNFSF10)|ENSG00000147437(GNRH1)|ENSG00000168036(CTNNB1)	10
BP	GO:0072001	renal system development	9/115	116/8051	3.83968e-05	0.0281418	ENSG00000125266(EFNB2)|ENSG00000121039(RDH10)|ENSG00000185008(ROBO2)|ENSG00000162599(NFIA)|ENSG00000103449(SALL1)|ENSG00000164120(HPGD)|ENSG00000131914(LIN28A)|ENSG00000168036(CTNNB1)|ENSG00000121691(CAT)	9
BP	GO:0051960	regulation of nervous system development	16/115	372/8051	7.06756e-05	0.0281418	ENSG00000125266(EFNB2)|ENSG00000100884(CPNE6)|ENSG00000173376(NDNF)|ENSG00000042832(TG)|ENSG00000185008(ROBO2)|ENSG00000134595(SOX3)|ENSG00000101463(SYNDIG1)|ENSG00000072315(TRPC5)|ENSG00000181965(NEUROG1)|ENSG00000116132(PRRX1)|ENSG00000152377(SPOCK1)|ENSG00000136535(TBR1)|ENSG00000187764(SEMA4D)|ENSG00000131914(LIN28A)|ENSG00000147437(GNRH1)|ENSG00000168036(CTNNB1)	16
BP	GO:0001655	urogenital system development	9/115	126/8051	7.36293e-05	0.0281418	ENSG00000125266(EFNB2)|ENSG00000121039(RDH10)|ENSG00000185008(ROBO2)|ENSG00000162599(NFIA)|ENSG00000103449(SALL1)|ENSG00000164120(HPGD)|ENSG00000131914(LIN28A)|ENSG00000168036(CTNNB1)|ENSG00000121691(CAT)	9
BP	GO:0030900	forebrain development	10/115	159/8051	8.5494e-05	0.0281418	ENSG00000128573(FOXP2)|ENSG00000106689(LHX2)|ENSG00000185008(ROBO2)|ENSG00000134595(SOX3)|ENSG00000147571(CRH)|ENSG00000103449(SALL1)|ENSG00000164434(FABP7)|ENSG00000136535(TBR1)|ENSG00000134954(ETS1)|ENSG00000168036(CTNNB1)	10
BP	GO:0035270	endocrine system development	6/115	52/8051	8.88139e-05	0.0281418	ENSG00000042832(TG)|ENSG00000134595(SOX3)|ENSG00000147571(CRH)|ENSG00000103449(SALL1)|ENSG00000119547(ONECUT2)|ENSG00000134954(ETS1)	6
BP	GO:0021545	cranial nerve development	4/115	18/8051	0.000103571	0.0281418	ENSG00000181965(NEUROG1)|ENSG00000103449(SALL1)|ENSG00000079215(SLC1A3)|ENSG00000168036(CTNNB1)	4
BP	GO:0008406	gonad development	8/115	106/8051	0.000127795	0.0281454	ENSG00000121039(RDH10)|ENSG00000180530(NRIP1)|ENSG00000185008(ROBO2)|ENSG00000169946(ZFPM2)|ENSG00000103449(SALL1)|ENSG00000087510(TFAP2C)|ENSG00000121858(TNFSF10)|ENSG00000147437(GNRH1)	8
BP	GO:0045137	development of primary sexual characteristics	8/115	109/8051	0.000155375	0.0281454	ENSG00000121039(RDH10)|ENSG00000180530(NRIP1)|ENSG00000185008(ROBO2)|ENSG00000169946(ZFPM2)|ENSG00000103449(SALL1)|ENSG00000087510(TFAP2C)|ENSG00000121858(TNFSF10)|ENSG00000147437(GNRH1)	8
BP	GO:0001822	kidney development	8/115	110/8051	0.000165591	0.0281454	ENSG00000125266(EFNB2)|ENSG00000121039(RDH10)|ENSG00000185008(ROBO2)|ENSG00000103449(SALL1)|ENSG00000164120(HPGD)|ENSG00000131914(LIN28A)|ENSG00000168036(CTNNB1)|ENSG00000121691(CAT)	8
BP	GO:0048666	neuron development	17/115	443/8051	0.000167697	0.0281454	ENSG00000148600(CDHR1)|ENSG00000125266(EFNB2)|ENSG00000132561(MATN2)|ENSG00000106689(LHX2)|ENSG00000100884(CPNE6)|ENSG00000173376(NDNF)|ENSG00000046889(PREX2)|ENSG00000185008(ROBO2)|ENSG00000072315(TRPC5)|ENSG00000119547(ONECUT2)|ENSG00000198963(RORB)|ENSG00000116132(PRRX1)|ENSG00000152377(SPOCK1)|ENSG00000136535(TBR1)|ENSG00000187764(SEMA4D)|ENSG00000079215(SLC1A3)|ENSG00000168036(CTNNB1)	17
BP	GO:0035295	tube development	12/115	244/8051	0.000177574	0.0281454	ENSG00000128573(FOXP2)|ENSG00000125266(EFNB2)|ENSG00000121039(RDH10)|ENSG00000106689(LHX2)|ENSG00000185008(ROBO2)|ENSG00000162599(NFIA)|ENSG00000169946(ZFPM2)|ENSG00000147571(CRH)|ENSG00000103449(SALL1)|ENSG00000141519(CCDC40)|ENSG00000168036(CTNNB1)|ENSG00000121691(CAT)	12
BP	GO:0050767	regulation of neurogenesis	14/115	331/8051	0.000247087	0.0300524	ENSG00000125266(EFNB2)|ENSG00000100884(CPNE6)|ENSG00000173376(NDNF)|ENSG00000185008(ROBO2)|ENSG00000134595(SOX3)|ENSG00000072315(TRPC5)|ENSG00000181965(NEUROG1)|ENSG00000116132(PRRX1)|ENSG00000152377(SPOCK1)|ENSG00000136535(TBR1)|ENSG00000187764(SEMA4D)|ENSG00000131914(LIN28A)|ENSG00000147437(GNRH1)|ENSG00000168036(CTNNB1)	14
BP	GO:0051961	negative regulation of nervous system development	8/115	117/8051	0.000253724	0.0300524	ENSG00000125266(EFNB2)|ENSG00000185008(ROBO2)|ENSG00000134595(SOX3)|ENSG00000072315(TRPC5)|ENSG00000152377(SPOCK1)|ENSG00000131914(LIN28A)|ENSG00000147437(GNRH1)|ENSG00000168036(CTNNB1)	8
BP	GO:0050877	neurological system process	16/115	416/8051	0.000258832	0.0300524	ENSG00000128573(FOXP2)|ENSG00000121039(RDH10)|ENSG00000006128(TAC1)|ENSG00000144191(CNGA3)|ENSG00000154678(PDE1C)|ENSG00000154864(PIEZO2)|ENSG00000163331(DAPL1)|ENSG00000147571(CRH)|ENSG00000181965(NEUROG1)|ENSG00000198963(RORB)|ENSG00000164434(FABP7)|ENSG00000136535(TBR1)|ENSG00000155897(ADCY8)|ENSG00000079215(SLC1A3)|ENSG00000043355(ZIC2)|ENSG00000135903(PAX3)	16
BP	GO:0060560	developmental growth involved in morphogenesis	7/115	89/8051	0.000264965	0.0300524	ENSG00000121039(RDH10)|ENSG00000106689(LHX2)|ENSG00000100884(CPNE6)|ENSG00000072315(TRPC5)|ENSG00000103449(SALL1)|ENSG00000187764(SEMA4D)|ENSG00000168036(CTNNB1)	7
BP	GO:0048608	reproductive structure development	10/115	183/8051	0.000272178	0.0300524	ENSG00000121039(RDH10)|ENSG00000180530(NRIP1)|ENSG00000185008(ROBO2)|ENSG00000169946(ZFPM2)|ENSG00000181965(NEUROG1)|ENSG00000103449(SALL1)|ENSG00000087510(TFAP2C)|ENSG00000121858(TNFSF10)|ENSG00000147437(GNRH1)|ENSG00000168036(CTNNB1)	10
BP	GO:0061458	reproductive system development	10/115	184/8051	0.000284407	0.0300524	ENSG00000121039(RDH10)|ENSG00000180530(NRIP1)|ENSG00000185008(ROBO2)|ENSG00000169946(ZFPM2)|ENSG00000181965(NEUROG1)|ENSG00000103449(SALL1)|ENSG00000087510(TFAP2C)|ENSG00000121858(TNFSF10)|ENSG00000147437(GNRH1)|ENSG00000168036(CTNNB1)	10
BP	GO:0031223	auditory behavior	3/115	10/8051	0.000316691	0.0317025	ENSG00000128573(FOXP2)|ENSG00000181965(NEUROG1)|ENSG00000079215(SLC1A3)	3
BP	GO:0009887	animal organ morphogenesis	16/115	427/8051	0.000347171	0.033016	ENSG00000128573(FOXP2)|ENSG00000125266(EFNB2)|ENSG00000121039(RDH10)|ENSG00000183098(GPC6)|ENSG00000169946(ZFPM2)|ENSG00000181965(NEUROG1)|ENSG00000103449(SALL1)|ENSG00000119547(ONECUT2)|ENSG00000198963(RORB)|ENSG00000116132(PRRX1)|ENSG00000136535(TBR1)|ENSG00000163235(TGFA)|ENSG00000141519(CCDC40)|ENSG00000168036(CTNNB1)|ENSG00000135903(PAX3)|ENSG00000179981(TSHZ1)	16
BP	GO:0098609	cell-cell adhesion	14/115	349/8051	0.000424135	0.034263	ENSG00000148600(CDHR1)|ENSG00000125266(EFNB2)|ENSG00000101542(CDH20)|ENSG00000185008(ROBO2)|ENSG00000113361(CDH6)|ENSG00000136153(LMO7)|novel.5279(-)|ENSG00000082781(ITGB5)|ENSG00000071991(CDH19)|ENSG00000164035(EMCN)|ENSG00000187764(SEMA4D)|ENSG00000147437(GNRH1)|ENSG00000134954(ETS1)|ENSG00000168036(CTNNB1)	14
BP	GO:0007638	mechanosensory behavior	3/115	11/8051	0.000430925	0.034263	ENSG00000128573(FOXP2)|ENSG00000181965(NEUROG1)|ENSG00000079215(SLC1A3)	3
BP	GO:0021854	hypothalamus development	3/115	11/8051	0.000430925	0.034263	ENSG00000134595(SOX3)|ENSG00000147571(CRH)|ENSG00000134954(ETS1)	3
BP	GO:0045664	regulation of neuron differentiation	12/115	269/8051	0.000435522	0.034263	ENSG00000125266(EFNB2)|ENSG00000100884(CPNE6)|ENSG00000173376(NDNF)|ENSG00000185008(ROBO2)|ENSG00000134595(SOX3)|ENSG00000072315(TRPC5)|ENSG00000181965(NEUROG1)|ENSG00000116132(PRRX1)|ENSG00000152377(SPOCK1)|ENSG00000136535(TBR1)|ENSG00000187764(SEMA4D)|ENSG00000131914(LIN28A)	12
BP	GO:0003006	developmental process involved in reproduction	12/115	270/8051	0.000450355	0.034263	ENSG00000121039(RDH10)|ENSG00000180530(NRIP1)|ENSG00000185008(ROBO2)|ENSG00000134595(SOX3)|ENSG00000169946(ZFPM2)|ENSG00000181965(NEUROG1)|ENSG00000103449(SALL1)|ENSG00000087510(TFAP2C)|ENSG00000121858(TNFSF10)|ENSG00000131914(LIN28A)|ENSG00000147437(GNRH1)|ENSG00000168036(CTNNB1)	12
BP	GO:0030324	lung development	6/115	71/8051	0.000501386	0.0366783	ENSG00000128573(FOXP2)|ENSG00000121039(RDH10)|ENSG00000169946(ZFPM2)|ENSG00000147571(CRH)|ENSG00000141519(CCDC40)|ENSG00000168036(CTNNB1)	6
BP	GO:0021772	olfactory bulb development	3/115	12/8051	0.000568599	0.0400546	ENSG00000106689(LHX2)|ENSG00000185008(ROBO2)|ENSG00000103449(SALL1)	3
BP	GO:0021536	diencephalon development	4/115	28/8051	0.000620704	0.0410852	ENSG00000134595(SOX3)|ENSG00000147571(CRH)|ENSG00000103449(SALL1)|ENSG00000134954(ETS1)	4
BP	GO:0030323	respiratory tube development	6/115	74/8051	0.00062643	0.0410852	ENSG00000128573(FOXP2)|ENSG00000121039(RDH10)|ENSG00000169946(ZFPM2)|ENSG00000147571(CRH)|ENSG00000141519(CCDC40)|ENSG00000168036(CTNNB1)	6
BP	GO:0045165	cell fate commitment	7/115	106/8051	0.000768	0.0474436	ENSG00000221818(EBF2)|ENSG00000134532(SOX5)|ENSG00000181965(NEUROG1)|ENSG00000119547(ONECUT2)|ENSG00000116132(PRRX1)|ENSG00000136535(TBR1)|ENSG00000168036(CTNNB1)	7
BP	GO:0050768	negative regulation of neurogenesis	7/115	108/8051	0.000858399	0.0474436	ENSG00000125266(EFNB2)|ENSG00000134595(SOX3)|ENSG00000072315(TRPC5)|ENSG00000152377(SPOCK1)|ENSG00000131914(LIN28A)|ENSG00000147437(GNRH1)|ENSG00000168036(CTNNB1)	7
BP	GO:0045944	positive regulation of transcription from RNA polymerase II promoter	16/115	464/8051	0.000862155	0.0474436	ENSG00000205922(ONECUT3)|ENSG00000221818(EBF2)|ENSG00000106689(LHX2)|ENSG00000180530(NRIP1)|ENSG00000162599(NFIA)|ENSG00000169946(ZFPM2)|ENSG00000181965(NEUROG1)|ENSG00000103449(SALL1)|ENSG00000119547(ONECUT2)|ENSG00000198963(RORB)|ENSG00000087510(TFAP2C)|ENSG00000116132(PRRX1)|ENSG00000136535(TBR1)|ENSG00000134954(ETS1)|ENSG00000168036(CTNNB1)|ENSG00000135903(PAX3)	16
BP	GO:0001709	cell fate determination	3/115	14/8051	0.00092135	0.0474436	ENSG00000221818(EBF2)|ENSG00000116132(PRRX1)|ENSG00000168036(CTNNB1)	3
BP	GO:0002053	positive regulation of mesenchymal cell proliferation	3/115	14/8051	0.00092135	0.0474436	ENSG00000128573(FOXP2)|ENSG00000116132(PRRX1)|ENSG00000168036(CTNNB1)	3
BP	GO:0021983	pituitary gland development	3/115	14/8051	0.00092135	0.0474436	ENSG00000134595(SOX3)|ENSG00000103449(SALL1)|ENSG00000134954(ETS1)	3
BP	GO:0021988	olfactory lobe development	3/115	14/8051	0.00092135	0.0474436	ENSG00000106689(LHX2)|ENSG00000185008(ROBO2)|ENSG00000103449(SALL1)	3
BP	GO:0021675	nerve development	4/115	31/8051	0.000922929	0.0474436	ENSG00000181965(NEUROG1)|ENSG00000103449(SALL1)|ENSG00000079215(SLC1A3)|ENSG00000168036(CTNNB1)	4
BP	GO:0060284	regulation of cell development	14/115	381/8051	0.00100948	0.0493654	ENSG00000125266(EFNB2)|ENSG00000100884(CPNE6)|ENSG00000173376(NDNF)|ENSG00000185008(ROBO2)|ENSG00000134595(SOX3)|ENSG00000072315(TRPC5)|ENSG00000181965(NEUROG1)|ENSG00000116132(PRRX1)|ENSG00000152377(SPOCK1)|ENSG00000136535(TBR1)|ENSG00000187764(SEMA4D)|ENSG00000131914(LIN28A)|ENSG00000147437(GNRH1)|ENSG00000168036(CTNNB1)	14
BP	GO:0007156	homophilic cell adhesion via plasma membrane adhesion molecules	6/115	81/8051	0.00101222	0.0493654	ENSG00000148600(CDHR1)|ENSG00000101542(CDH20)|ENSG00000185008(ROBO2)|ENSG00000113361(CDH6)|novel.5279(-)|ENSG00000071991(CDH19)	6
CC	GO:0044297	cell body	13/117	219/8059	1.5738e-05	0.00358825	ENSG00000121039(RDH10)|ENSG00000006128(TAC1)|ENSG00000100884(CPNE6)|ENSG00000144191(CNGA3)|ENSG00000101463(SYNDIG1)|ENSG00000147571(CRH)|ENSG00000152578(GRIA4)|ENSG00000072315(TRPC5)|ENSG00000181965(NEUROG1)|ENSG00000164434(FABP7)|ENSG00000249437(NAIP)|ENSG00000147437(GNRH1)|ENSG00000079215(SLC1A3)	13
CC	GO:0043204	perikaryon	6/117	46/8059	4.80175e-05	0.00547399	ENSG00000100884(CPNE6)|ENSG00000144191(CNGA3)|ENSG00000147571(CRH)|ENSG00000181965(NEUROG1)|ENSG00000249437(NAIP)|ENSG00000147437(GNRH1)	6
CC	GO:0043025	neuronal cell body	11/117	189/8059	8.78961e-05	0.00668011	ENSG00000006128(TAC1)|ENSG00000100884(CPNE6)|ENSG00000144191(CNGA3)|ENSG00000147571(CRH)|ENSG00000152578(GRIA4)|ENSG00000072315(TRPC5)|ENSG00000181965(NEUROG1)|ENSG00000164434(FABP7)|ENSG00000249437(NAIP)|ENSG00000147437(GNRH1)|ENSG00000079215(SLC1A3)	11
MF	GO:0000982	transcription factor activity, RNA polymerase II core promoter proximal region sequence-specific binding	13/118	174/8516	7.44122e-07	0.000215051	ENSG00000205922(ONECUT3)|ENSG00000128573(FOXP2)|ENSG00000221818(EBF2)|ENSG00000106689(LHX2)|ENSG00000162599(NFIA)|ENSG00000169946(ZFPM2)|ENSG00000103449(SALL1)|ENSG00000119547(ONECUT2)|ENSG00000198963(RORB)|ENSG00000087510(TFAP2C)|ENSG00000116132(PRRX1)|ENSG00000134954(ETS1)|ENSG00000179981(TSHZ1)	13
MF	GO:1990837	sequence-specific double-stranded DNA binding	16/118	333/8516	1.28711e-05	0.00142893	ENSG00000205922(ONECUT3)|ENSG00000128573(FOXP2)|ENSG00000221818(EBF2)|ENSG00000106689(LHX2)|ENSG00000180530(NRIP1)|ENSG00000134595(SOX3)|ENSG00000162599(NFIA)|ENSG00000181965(NEUROG1)|ENSG00000103449(SALL1)|ENSG00000119547(ONECUT2)|ENSG00000198963(RORB)|ENSG00000087510(TFAP2C)|ENSG00000116132(PRRX1)|ENSG00000136535(TBR1)|ENSG00000134954(ETS1)|ENSG00000168036(CTNNB1)	16
MF	GO:0043565	sequence-specific DNA binding	19/118	458/8516	1.52263e-05	0.00142893	ENSG00000205922(ONECUT3)|ENSG00000128573(FOXP2)|ENSG00000221818(EBF2)|ENSG00000106689(LHX2)|ENSG00000180530(NRIP1)|ENSG00000268738(HSFX2)|ENSG00000134595(SOX3)|ENSG00000162599(NFIA)|novel.26083(-)|ENSG00000181965(NEUROG1)|ENSG00000103449(SALL1)|ENSG00000119547(ONECUT2)|ENSG00000198963(RORB)|ENSG00000087510(TFAP2C)|ENSG00000116132(PRRX1)|ENSG00000136535(TBR1)|ENSG00000134954(ETS1)|ENSG00000168036(…	19
MF	GO:0000977	RNA polymerase II regulatory region sequence-specific DNA binding	14/118	273/8516	2.27881e-05	0.00142893	ENSG00000205922(ONECUT3)|ENSG00000128573(FOXP2)|ENSG00000221818(EBF2)|ENSG00000106689(LHX2)|ENSG00000134595(SOX3)|ENSG00000162599(NFIA)|ENSG00000103449(SALL1)|ENSG00000119547(ONECUT2)|ENSG00000198963(RORB)|ENSG00000087510(TFAP2C)|ENSG00000116132(PRRX1)|ENSG00000136535(TBR1)|ENSG00000134954(ETS1)|ENSG00000168036(CTNNB1)	14
MF	GO:0001012	RNA polymerase II regulatory region DNA binding	14/118	275/8516	2.47219e-05	0.00142893	ENSG00000205922(ONECUT3)|ENSG00000128573(FOXP2)|ENSG00000221818(EBF2)|ENSG00000106689(LHX2)|ENSG00000134595(SOX3)|ENSG00000162599(NFIA)|ENSG00000103449(SALL1)|ENSG00000119547(ONECUT2)|ENSG00000198963(RORB)|ENSG00000087510(TFAP2C)|ENSG00000116132(PRRX1)|ENSG00000136535(TBR1)|ENSG00000134954(ETS1)|ENSG00000168036(CTNNB1)	14
MF	GO:0000976	transcription regulatory region sequence-specific DNA binding	15/118	318/8516	3.05048e-05	0.00146932	ENSG00000205922(ONECUT3)|ENSG00000128573(FOXP2)|ENSG00000221818(EBF2)|ENSG00000106689(LHX2)|ENSG00000180530(NRIP1)|ENSG00000134595(SOX3)|ENSG00000162599(NFIA)|ENSG00000103449(SALL1)|ENSG00000119547(ONECUT2)|ENSG00000198963(RORB)|ENSG00000087510(TFAP2C)|ENSG00000116132(PRRX1)|ENSG00000136535(TBR1)|ENSG00000134954(ETS1)|ENSG00000168036(CTNNB1)	15
MF	GO:0003690	double-stranded DNA binding	16/118	380/8516	6.46143e-05	0.0021083	ENSG00000205922(ONECUT3)|ENSG00000128573(FOXP2)|ENSG00000221818(EBF2)|ENSG00000106689(LHX2)|ENSG00000180530(NRIP1)|ENSG00000134595(SOX3)|ENSG00000162599(NFIA)|ENSG00000181965(NEUROG1)|ENSG00000103449(SALL1)|ENSG00000119547(ONECUT2)|ENSG00000198963(RORB)|ENSG00000087510(TFAP2C)|ENSG00000116132(PRRX1)|ENSG00000136535(TBR1)|ENSG00000134954(ETS1)|ENSG00000168036(CTNNB1)	16
MF	GO:0044212	transcription regulatory region DNA binding	16/118	384/8516	7.31805e-05	0.0021083	ENSG00000205922(ONECUT3)|ENSG00000128573(FOXP2)|ENSG00000221818(EBF2)|ENSG00000106689(LHX2)|ENSG00000180530(NRIP1)|ENSG00000134595(SOX3)|ENSG00000162599(NFIA)|ENSG00000181965(NEUROG1)|ENSG00000103449(SALL1)|ENSG00000119547(ONECUT2)|ENSG00000198963(RORB)|ENSG00000087510(TFAP2C)|ENSG00000116132(PRRX1)|ENSG00000136535(TBR1)|ENSG00000134954(ETS1)|ENSG00000168036(CTNNB1)	16
MF	GO:0000978	RNA polymerase II core promoter proximal region sequence-specific DNA binding	10/118	161/8516	7.44415e-05	0.0021083	ENSG00000128573(FOXP2)|ENSG00000221818(EBF2)|ENSG00000106689(LHX2)|ENSG00000162599(NFIA)|ENSG00000103449(SALL1)|ENSG00000119547(ONECUT2)|ENSG00000198963(RORB)|ENSG00000116132(PRRX1)|ENSG00000134954(ETS1)|ENSG00000168036(CTNNB1)	10
MF	GO:0000975	regulatory region DNA binding	16/118	386/8516	7.78273e-05	0.0021083	ENSG00000205922(ONECUT3)|ENSG00000128573(FOXP2)|ENSG00000221818(EBF2)|ENSG00000106689(LHX2)|ENSG00000180530(NRIP1)|ENSG00000134595(SOX3)|ENSG00000162599(NFIA)|ENSG00000181965(NEUROG1)|ENSG00000103449(SALL1)|ENSG00000119547(ONECUT2)|ENSG00000198963(RORB)|ENSG00000087510(TFAP2C)|ENSG00000116132(PRRX1)|ENSG00000136535(TBR1)|ENSG00000134954(ETS1)|ENSG00000168036(CTNNB1)	16
MF	GO:0001067	regulatory region nucleic acid binding	16/118	387/8516	8.02467e-05	0.0021083	ENSG00000205922(ONECUT3)|ENSG00000128573(FOXP2)|ENSG00000221818(EBF2)|ENSG00000106689(LHX2)|ENSG00000180530(NRIP1)|ENSG00000134595(SOX3)|ENSG00000162599(NFIA)|ENSG00000181965(NEUROG1)|ENSG00000103449(SALL1)|ENSG00000119547(ONECUT2)|ENSG00000198963(RORB)|ENSG00000087510(TFAP2C)|ENSG00000116132(PRRX1)|ENSG00000136535(TBR1)|ENSG00000134954(ETS1)|ENSG00000168036(CTNNB1)	16
MF	GO:0000987	core promoter proximal region sequence-specific DNA binding	10/118	168/8516	0.000106329	0.00236378	ENSG00000128573(FOXP2)|ENSG00000221818(EBF2)|ENSG00000106689(LHX2)|ENSG00000162599(NFIA)|ENSG00000103449(SALL1)|ENSG00000119547(ONECUT2)|ENSG00000198963(RORB)|ENSG00000116132(PRRX1)|ENSG00000134954(ETS1)|ENSG00000168036(CTNNB1)	10
MF	GO:0001159	core promoter proximal region DNA binding	10/118	168/8516	0.000106329	0.00236378	ENSG00000128573(FOXP2)|ENSG00000221818(EBF2)|ENSG00000106689(LHX2)|ENSG00000162599(NFIA)|ENSG00000103449(SALL1)|ENSG00000119547(ONECUT2)|ENSG00000198963(RORB)|ENSG00000116132(PRRX1)|ENSG00000134954(ETS1)|ENSG00000168036(CTNNB1)	10
MF	GO:0001078	transcriptional repressor activity, RNA polymerase II core promoter proximal region sequence-specific binding	6/118	61/8516	0.000185839	0.00383626	ENSG00000128573(FOXP2)|ENSG00000169946(ZFPM2)|ENSG00000103449(SALL1)|ENSG00000087510(TFAP2C)|ENSG00000116132(PRRX1)|ENSG00000179981(TSHZ1)	6
MF	GO:0001077	transcriptional activator activity, RNA polymerase II core promoter proximal region sequence-specific binding	8/118	118/8516	0.000220245	0.00424338	ENSG00000205922(ONECUT3)|ENSG00000221818(EBF2)|ENSG00000106689(LHX2)|ENSG00000162599(NFIA)|ENSG00000119547(ONECUT2)|ENSG00000198963(RORB)|ENSG00000087510(TFAP2C)|ENSG00000134954(ETS1)	8
MF	GO:0000981	RNA polymerase II transcription factor activity, sequence-specific DNA binding	13/118	322/8516	0.000491987	0.00888651	ENSG00000205922(ONECUT3)|ENSG00000128573(FOXP2)|ENSG00000221818(EBF2)|ENSG00000106689(LHX2)|ENSG00000162599(NFIA)|ENSG00000169946(ZFPM2)|ENSG00000103449(SALL1)|ENSG00000119547(ONECUT2)|ENSG00000198963(RORB)|ENSG00000087510(TFAP2C)|ENSG00000116132(PRRX1)|ENSG00000134954(ETS1)|ENSG00000179981(TSHZ1)	13
MF	GO:0001227	transcriptional repressor activity, RNA polymerase II transcription regulatory region sequence-specific binding	6/118	93/8516	0.00178173	0.0302894	ENSG00000128573(FOXP2)|ENSG00000169946(ZFPM2)|ENSG00000103449(SALL1)|ENSG00000087510(TFAP2C)|ENSG00000116132(PRRX1)|ENSG00000179981(TSHZ1)	6
MF	GO:0015296	anion:cation symporter activity	3/118	20/8516	0.00248917	0.0378617	ENSG00000079215(SLC1A3)|ENSG00000221955(SLC12A8)|ENSG00000113504(SLC12A7)	3
MF	GO:0050681	androgen receptor binding	3/118	20/8516	0.00248917	0.0378617	ENSG00000128573(FOXP2)|ENSG00000180530(NRIP1)|ENSG00000168036(CTNNB1)	3
MF	GO:0015276	ligand-gated ion channel activity	5/118	70/8516	0.00277132	0.0381387	ENSG00000144191(CNGA3)|ENSG00000162989(KCNJ3)|ENSG00000152578(GRIA4)|ENSG00000102287(GABRE)|ENSG00000125675(GRIA3)	5
MF	GO:0022834	ligand-gated channel activity	5/118	70/8516	0.00277132	0.0381387	ENSG00000144191(CNGA3)|ENSG00000162989(KCNJ3)|ENSG00000152578(GRIA4)|ENSG00000102287(GABRE)|ENSG00000125675(GRIA3)	5
MF	GO:0001228	transcriptional activator activity, RNA polymerase II transcription regulatory region sequence-specific binding	8/118	178/8516	0.0032271	0.0423924	ENSG00000205922(ONECUT3)|ENSG00000221818(EBF2)|ENSG00000106689(LHX2)|ENSG00000162599(NFIA)|ENSG00000119547(ONECUT2)|ENSG00000198963(RORB)|ENSG00000087510(TFAP2C)|ENSG00000134954(ETS1)	8
MF	GO:0015294	solute:cation symporter activity	4/118	47/8516	0.00394737	0.0477046	ENSG00000117834(SLC5A9)|ENSG00000079215(SLC1A3)|ENSG00000221955(SLC12A8)|ENSG00000113504(SLC12A7)	4
MF	GO:0001076	transcription factor activity, RNA polymerase II transcription factor binding	5/118	76/8516	0.00396163	0.0477046	ENSG00000106689(LHX2)|ENSG00000134595(SOX3)|ENSG00000169946(ZFPM2)|novel.17136(-)|ENSG00000116132(PRRX1)	5
MF	GO:0004252	serine-type endopeptidase activity	5/118	78/8516	0.00442909	0.0491375	ENSG00000205403(CFI)|ENSG00000175426(PCSK1)|ENSG00000196611(MMP1)|ENSG00000137747(TMPRSS13)|novel.10331(-)	5
MF	GO:0001104	RNA polymerase II transcription cofactor activity	4/118	49/8516	0.0045907	0.0491375	ENSG00000134595(SOX3)|ENSG00000169946(ZFPM2)|novel.17136(-)|ENSG00000116132(PRRX1)	4
MF	GO:0005179	hormone activity	4/118	49/8516	0.0045907	0.0491375	ENSG00000049247(UTS2)|ENSG00000042832(TG)|ENSG00000147571(CRH)|ENSG00000147437(GNRH1)	4

## Sheet: Upregulated PPI
node1_protein	node2_protein	node1_gene	node2_gene	node1_name	node2_name	score
9606.ENSP00000224356	9606.ENSP00000240285	ENSG00000095596	ENSG00000121039	CYP26A1	RDH10	953
9606.ENSP00000220616	9606.ENSP00000241052	ENSG00000042832	ENSG00000121691	TG	CAT	823
9606.ENSP00000216144	9606.ENSP00000262269	ENSG00000100314	ENSG00000105357	CABP7	MYH14	575
9606.ENSP00000220616	9606.ENSP00000262269	ENSG00000042832	ENSG00000105357	TG	MYH14	505
9606.ENSP00000241052	9606.ENSP00000262269	ENSG00000121691	ENSG00000105357	CAT	MYH14	630
9606.ENSP00000251020	9606.ENSP00000264568	ENSG00000103449	ENSG00000138696	SALL1	BMPR1B	428
9606.ENSP00000262150	9606.ENSP00000265071	ENSG00000071991	ENSG00000113361	CDH19	CDH6	585
9606.ENSP00000264463	9606.ENSP00000265071	ENSG00000040731	ENSG00000113361	CDH10	CDH6	956
9606.ENSP00000054668	9606.ENSP00000272644	ENSG00000049247	ENSG00000144230	UTS2	GPR17	900
9606.ENSP00000054668	9606.ENSP00000276414	ENSG00000049247	ENSG00000147437	UTS2	GNRH1	904
9606.ENSP00000272644	9606.ENSP00000276414	ENSG00000144230	ENSG00000147437	GPR17	GNRH1	900
9606.ENSP00000054668	9606.ENSP00000276571	ENSG00000049247	ENSG00000147571	UTS2	CRH	561
9606.ENSP00000276414	9606.ENSP00000276571	ENSG00000147437	ENSG00000147571	GNRH1	CRH	648
9606.ENSP00000216144	9606.ENSP00000282356	ENSG00000100314	ENSG00000152495	CABP7	CAMK4	421
9606.ENSP00000265113	9606.ENSP00000282499	ENSG00000079215	ENSG00000152578,novel.5362	SLC1A3	GRIA4	455
9606.ENSP00000216144	9606.ENSP00000285039	ENSG00000100314	ENSG00000167306,novel.14027	CABP7	MYO5B	700
9606.ENSP00000282356	9606.ENSP00000285039	ENSG00000152495	ENSG00000167306,novel.14027	CAMK4	MYO5B	409
9606.ENSP00000248564	9606.ENSP00000286355	ENSG00000127920	ENSG00000155897	GNG11	ADCY8	904
9606.ENSP00000265074	9606.ENSP00000286355	ENSG00000113389	ENSG00000155897	NPR3	ADCY8	476
9606.ENSP00000272644	9606.ENSP00000286355	ENSG00000144230	ENSG00000155897	GPR17	ADCY8	900
9606.ENSP00000276571	9606.ENSP00000286355	ENSG00000147571	ENSG00000155897	CRH	ADCY8	902
9606.ENSP00000248564	9606.ENSP00000295101	ENSG00000127920	ENSG00000162989	GNG11	KCNJ3	800
9606.ENSP00000282588	9606.ENSP00000295550	ENSG00000213949	ENSG00000163359	ITGA1	COL6A3	902
9606.ENSP00000282588	9606.ENSP00000296181	ENSG00000213949	ENSG00000082781	ITGA1	ITGB5	932
9606.ENSP00000295550	9606.ENSP00000296181	ENSG00000163359	ENSG00000082781	COL6A3	ITGB5	824
9606.ENSP00000272644	9606.ENSP00000299727	ENSG00000144230	ENSG00000166573	GPR17	GALR1	901
9606.ENSP00000286355	9606.ENSP00000299727	ENSG00000155897	ENSG00000166573	ADCY8	GALR1	900
9606.ENSP00000262464	9606.ENSP00000299855	ENSG00000138829	ENSG00000149968	FBN2	MMP3	634
9606.ENSP00000282223	9606.ENSP00000299855	ENSG00000152377	ENSG00000149968	SPOCK1	MMP3	594
9606.ENSP00000282499	9606.ENSP00000303092	ENSG00000152578,novel.5362	ENSG00000075429,novel.13220	GRIA4	CACNG5	755
9606.ENSP00000054668	9606.ENSP00000303522	ENSG00000049247	ENSG00000115353	UTS2	TACR1	900
9606.ENSP00000272644	9606.ENSP00000303522	ENSG00000144230	ENSG00000115353	GPR17	TACR1	900
9606.ENSP00000276414	9606.ENSP00000303522	ENSG00000147437	ENSG00000115353	GNRH1	TACR1	900
9606.ENSP00000248564	9606.ENSP00000305355	ENSG00000127920	ENSG00000166501	GNG11	PRKCB	800
9606.ENSP00000286355	9606.ENSP00000305355	ENSG00000155897	ENSG00000166501	ADCY8	PRKCB	868
9606.ENSP00000296181	9606.ENSP00000305355	ENSG00000082781	ENSG00000166501	ITGB5	PRKCB	816
9606.ENSP00000288988	9606.ENSP00000305595	ENSG00000158089	ENSG00000170340	GALNT14	B3GNT2	907
9606.ENSP00000054668	9606.ENSP00000307822	ENSG00000049247	ENSG00000056291	UTS2	NPFFR2	900
9606.ENSP00000272644	9606.ENSP00000307822	ENSG00000144230	ENSG00000056291	GPR17	NPFFR2	902
9606.ENSP00000276414	9606.ENSP00000307822	ENSG00000147437	ENSG00000056291	GNRH1	NPFFR2	924
9606.ENSP00000303522	9606.ENSP00000307822	ENSG00000115353	ENSG00000056291	TACR1	NPFFR2	905
9606.ENSP00000274625	9606.ENSP00000308887	ENSG00000156427	ENSG00000111186	FGF18	WNT5B	419
9606.ENSP00000282111	9606.ENSP00000308887	ENSG00000152284	ENSG00000111186	TCF7L1	WNT5B	773
9606.ENSP00000299855	9606.ENSP00000308887	ENSG00000149968	ENSG00000111186	MMP3	WNT5B	718
9606.ENSP00000296522	9606.ENSP00000311291	ENSG00000164120	ENSG00000174640	HPGD	SLCO2A1	890
9606.ENSP00000241052	9606.ENSP00000314901	ENSG00000121691	ENSG00000175928,novel.19991	CAT	LRRN1	461
9606.ENSP00000302189	9606.ENSP00000317580	ENSG00000171786	ENSG00000181965	NHLH1	NEUROG1	687
9606.ENSP00000264463	9606.ENSP00000319166	ENSG00000040731	ENSG00000081138,novel.14112	CDH10	CDH7	901
9606.ENSP00000265071	9606.ENSP00000319166	ENSG00000113361	ENSG00000081138,novel.14112	CDH6	CDH7	956
9606.ENSP00000216144	9606.ENSP00000319192	ENSG00000100314	ENSG00000164543,novel.26337	CABP7	STK17A	421
9606.ENSP00000285039	9606.ENSP00000319192	ENSG00000167306,novel.14027	ENSG00000164543,novel.26337	MYO5B	STK17A	409
9606.ENSP00000248564	9606.ENSP00000319984	ENSG00000127920	ENSG00000181072	GNG11	CHRM2	809
9606.ENSP00000272644	9606.ENSP00000319984	ENSG00000144230	ENSG00000181072	GPR17	CHRM2	900
9606.ENSP00000286355	9606.ENSP00000319984	ENSG00000155897	ENSG00000181072	ADCY8	CHRM2	910
9606.ENSP00000299727	9606.ENSP00000319984	ENSG00000166573	ENSG00000181072	GALR1	CHRM2	903
9606.ENSP00000054668	9606.ENSP00000321106	ENSG00000049247	ENSG00000006128	UTS2	TAC1	902
9606.ENSP00000272644	9606.ENSP00000321106	ENSG00000144230	ENSG00000006128	GPR17	TAC1	900
9606.ENSP00000276414	9606.ENSP00000321106	ENSG00000147437	ENSG00000006128	GNRH1	TAC1	936
9606.ENSP00000276571	9606.ENSP00000321106	ENSG00000147571	ENSG00000006128	CRH	TAC1	720
9606.ENSP00000299727	9606.ENSP00000321106	ENSG00000166573	ENSG00000006128	GALR1	TAC1	411
9606.ENSP00000303522	9606.ENSP00000321106	ENSG00000115353	ENSG00000006128	TACR1	TAC1	999
9606.ENSP00000307822	9606.ENSP00000321106	ENSG00000056291	ENSG00000006128	NPFFR2	TAC1	900
9606.ENSP00000262464	9606.ENSP00000322788	ENSG00000138829	ENSG00000196611	FBN2	MMP1	646
9606.ENSP00000262464	9606.ENSP00000323584	ENSG00000138829	ENSG00000179981,novel.14159	FBN2	TSHZ1	479
9606.ENSP00000297668	9606.ENSP00000330633	ENSG00000106714	ENSG00000184144	CNTNAP3	CNTN2	762
9606.ENSP00000254079	9606.ENSP00000332549	ENSG00000131771	ENSG00000183454	PPP1R1B	GRIN2A	418
9606.ENSP00000265113	9606.ENSP00000332549	ENSG00000079215	ENSG00000183454	SLC1A3	GRIN2A	618
9606.ENSP00000282499	9606.ENSP00000332549	ENSG00000152578,novel.5362	ENSG00000183454	GRIA4	GRIN2A	822
9606.ENSP00000286355	9606.ENSP00000332549	ENSG00000155897	ENSG00000183454	ADCY8	GRIN2A	762
9606.ENSP00000303092	9606.ENSP00000332549	ENSG00000075429,novel.13220	ENSG00000183454	CACNG5	GRIN2A	720
9606.ENSP00000054668	9606.ENSP00000338185	ENSG00000049247	ENSG00000182621	UTS2	PLCB1	900
9606.ENSP00000248564	9606.ENSP00000338185	ENSG00000127920	ENSG00000182621	GNG11	PLCB1	800
9606.ENSP00000272644	9606.ENSP00000338185	ENSG00000144230	ENSG00000182621	GPR17	PLCB1	900
9606.ENSP00000276414	9606.ENSP00000338185	ENSG00000147437	ENSG00000182621	GNRH1	PLCB1	900
9606.ENSP00000303522	9606.ENSP00000338185	ENSG00000115353	ENSG00000182621	TACR1	PLCB1	910
9606.ENSP00000305355	9606.ENSP00000338185	ENSG00000166501	ENSG00000182621	PRKCB	PLCB1	880
9606.ENSP00000307822	9606.ENSP00000338185	ENSG00000056291	ENSG00000182621	NPFFR2	PLCB1	904
9606.ENSP00000321106	9606.ENSP00000338185	ENSG00000006128	ENSG00000182621	TAC1	PLCB1	900
9606.ENSP00000240285	9606.ENSP00000341071	ENSG00000121039	ENSG00000163947	RDH10	ARHGEF3	402
9606.ENSP00000260283	9606.ENSP00000341071	ENSG00000137727	ENSG00000163947	ARHGAP20	ARHGEF3	906
9606.ENSP00000264400	9606.ENSP00000341071	ENSG00000138670,novel.22276	ENSG00000163947	RASGEF1B	ARHGEF3	528
9606.ENSP00000305355	9606.ENSP00000341071	ENSG00000166501	ENSG00000163947	PRKCB	ARHGEF3	584
9606.ENSP00000297668	9606.ENSP00000341138	ENSG00000106714	ENSG00000082397,novel.13690	CNTNAP3	EPB41L3	515
9606.ENSP00000330633	9606.ENSP00000341138	ENSG00000184144	ENSG00000082397,novel.13690	CNTN2	EPB41L3	503
9606.ENSP00000274625	9606.ENSP00000343819	ENSG00000156427	ENSG00000165588,novel.8361	FGF18	OTX2	508
9606.ENSP00000287538	9606.ENSP00000343819	ENSG00000156925,novel.30874	ENSG00000165588,novel.8361	ZIC3	OTX2	493
9606.ENSP00000317580	9606.ENSP00000343819	ENSG00000181965	ENSG00000165588,novel.8361	NEUROG1	OTX2	540
9606.ENSP00000251020	9606.ENSP00000344456	ENSG00000103449	ENSG00000168036,novel.20327	SALL1	CTNNB1	683
9606.ENSP00000262269	9606.ENSP00000344456	ENSG00000105357	ENSG00000168036,novel.20327	MYH14	CTNNB1	449
9606.ENSP00000264463	9606.ENSP00000344456	ENSG00000040731	ENSG00000168036,novel.20327	CDH10	CTNNB1	729
9606.ENSP00000264568	9606.ENSP00000344456	ENSG00000138696	ENSG00000168036,novel.20327	BMPR1B	CTNNB1	521
9606.ENSP00000265071	9606.ENSP00000344456	ENSG00000113361	ENSG00000168036,novel.20327	CDH6	CTNNB1	744
9606.ENSP00000274625	9606.ENSP00000344456	ENSG00000156427	ENSG00000168036,novel.20327	FGF18	CTNNB1	435
9606.ENSP00000282111	9606.ENSP00000344456	ENSG00000152284	ENSG00000168036,novel.20327	TCF7L1	CTNNB1	998
9606.ENSP00000282356	9606.ENSP00000344456	ENSG00000152495	ENSG00000168036,novel.20327	CAMK4	CTNNB1	914
9606.ENSP00000285039	9606.ENSP00000344456	ENSG00000167306,novel.14027	ENSG00000168036,novel.20327	MYO5B	CTNNB1	422
9606.ENSP00000298047	9606.ENSP00000344456	novel.5279	ENSG00000168036,novel.20327	FAT3	CTNNB1	733
9606.ENSP00000308024	9606.ENSP00000344456	ENSG00000175426	ENSG00000168036,novel.20327	PCSK1	CTNNB1	604
9606.ENSP00000308887	9606.ENSP00000344456	ENSG00000111186	ENSG00000168036,novel.20327	WNT5B	CTNNB1	885
9606.ENSP00000317580	9606.ENSP00000344456	ENSG00000181965	ENSG00000168036,novel.20327	NEUROG1	CTNNB1	931
9606.ENSP00000319166	9606.ENSP00000344456	ENSG00000081138,novel.14112	ENSG00000168036,novel.20327	CDH7	CTNNB1	681
9606.ENSP00000322788	9606.ENSP00000344456	ENSG00000196611	ENSG00000168036,novel.20327	MMP1	CTNNB1	505
9606.ENSP00000343819	9606.ENSP00000344456	ENSG00000165588,novel.8361	ENSG00000168036,novel.20327	OTX2	CTNNB1	462
9606.ENSP00000210313	9606.ENSP00000345064	ENSG00000095261	ENSG00000139174	PSMD5	PRICKLE1	900
9606.ENSP00000308887	9606.ENSP00000345064	ENSG00000111186	ENSG00000139174	WNT5B	PRICKLE1	554
9606.ENSP00000344456	9606.ENSP00000345064	ENSG00000168036,novel.20327	ENSG00000139174	CTNNB1	PRICKLE1	419
9606.ENSP00000313881	9606.ENSP00000349325	ENSG00000179455,novel.9010	ENSG00000206190	MKRN3	ATP10A	742
9606.ENSP00000241052	9606.ENSP00000349891	ENSG00000121691	ENSG00000172014	CAT	ANKRD20A4	402
9606.ENSP00000216144	9606.ENSP00000350052	ENSG00000100314	novel.17132	CABP7	POTEF	628
9606.ENSP00000241052	9606.ENSP00000350052	ENSG00000121691	novel.17132	CAT	POTEF	633
9606.ENSP00000262269	9606.ENSP00000350052	ENSG00000105357	novel.17132	MYH14	POTEF	805
9606.ENSP00000262545	9606.ENSP00000350052	ENSG00000125851	novel.17132	PCSK2	POTEF	500
9606.ENSP00000265074	9606.ENSP00000350052	ENSG00000113389	novel.17132	NPR3	POTEF	475
9606.ENSP00000285039	9606.ENSP00000350052	ENSG00000167306,novel.14027	novel.17132	MYO5B	POTEF	750
9606.ENSP00000286355	9606.ENSP00000350052	ENSG00000155897	novel.17132	ADCY8	POTEF	489
9606.ENSP00000305355	9606.ENSP00000350052	ENSG00000166501	novel.17132	PRKCB	POTEF	498
9606.ENSP00000308024	9606.ENSP00000350052	ENSG00000175426	novel.17132	PCSK1	POTEF	446
9606.ENSP00000314901	9606.ENSP00000350052	ENSG00000175928,novel.19991	novel.17132	LRRN1	POTEF	526
9606.ENSP00000330671	9606.ENSP00000350052	ENSG00000105877	novel.17132	DNAH11	POTEF	530
9606.ENSP00000331614	9606.ENSP00000350052	ENSG00000185811	novel.17132	IKZF1	POTEF	456
9606.ENSP00000344456	9606.ENSP00000350052	ENSG00000168036,novel.20327	novel.17132	CTNNB1	POTEF	416
9606.ENSP00000346643	9606.ENSP00000350052	ENSG00000156510	novel.17132	HKDC1	POTEF	436
9606.ENSP00000349145	9606.ENSP00000350052	ENSG00000041515,novel.7861	novel.17132	MYO16	POTEF	429
9606.ENSP00000276414	9606.ENSP00000354569	ENSG00000147437	novel.8407	GNRH1	GNRHR2	675
9606.ENSP00000303092	9606.ENSP00000355308	ENSG00000075429,novel.13220	ENSG00000165996	CACNG5	PTPLA	483
9606.ENSP00000272644	9606.ENSP00000355523	ENSG00000144230	ENSG00000182901	GPR17	RGS7	900
9606.ENSP00000295101	9606.ENSP00000355523	ENSG00000162989	ENSG00000182901	KCNJ3	RGS7	846
9606.ENSP00000299727	9606.ENSP00000355523	ENSG00000166573	ENSG00000182901	GALR1	RGS7	900
9606.ENSP00000319984	9606.ENSP00000355523	ENSG00000181072	ENSG00000182901	CHRM2	RGS7	903
9606.ENSP00000239461	9606.ENSP00000355896	ENSG00000116132	ENSG00000092969	PRRX1	TGFB2	836
9606.ENSP00000264568	9606.ENSP00000355896	ENSG00000138696	ENSG00000092969	BMPR1B	TGFB2	569
9606.ENSP00000274625	9606.ENSP00000355896	ENSG00000156427	ENSG00000092969	FGF18	TGFB2	484
9606.ENSP00000295400	9606.ENSP00000355896	ENSG00000163235	ENSG00000092969	TGFA	TGFB2	504
9606.ENSP00000224356	9606.ENSP00000356331	ENSG00000095596	ENSG00000116833	CYP26A1	NR5A2	574
9606.ENSP00000234142	9606.ENSP00000356331	ENSG00000196208	ENSG00000116833	GREB1	NR5A2	824
9606.ENSP00000276414	9606.ENSP00000356331	ENSG00000147437	ENSG00000116833	GNRH1	NR5A2	697
9606.ENSP00000344456	9606.ENSP00000356331	ENSG00000168036,novel.20327	ENSG00000116833	CTNNB1	NR5A2	965
9606.ENSP00000224356	9606.ENSP00000356357	ENSG00000095596	ENSG00000143355	CYP26A1	LHX9	459
9606.ENSP00000308887	9606.ENSP00000356357	ENSG00000111186	ENSG00000143355	WNT5B	LHX9	415
9606.ENSP00000317580	9606.ENSP00000356357	ENSG00000181965	ENSG00000143355	NEUROG1	LHX9	418
9606.ENSP00000343819	9606.ENSP00000356357	ENSG00000165588,novel.8361	ENSG00000143355	OTX2	LHX9	541
9606.ENSP00000356331	9606.ENSP00000356357	ENSG00000116833	ENSG00000143355	NR5A2	LHX9	776
9606.ENSP00000245323	9606.ENSP00000357348	ENSG00000125266	ENSG00000135547	EFNB2	HEY2	648
9606.ENSP00000265113	9606.ENSP00000357429	ENSG00000079215	ENSG00000164434	SLC1A3	FABP7	707
9606.ENSP00000241052	9606.ENSP00000357998	ENSG00000121691	ENSG00000025796,novel.25430	CAT	SEC63	403
9606.ENSP00000357348	9606.ENSP00000358596	ENSG00000135547	ENSG00000138166	HEY2	DUSP5	516
9606.ENSP00000260283	9606.ENSP00000359073	ENSG00000137727	ENSG00000134215	ARHGAP20	VAV3	900
9606.ENSP00000317580	9606.ENSP00000359567	ENSG00000181965	ENSG00000134595	NEUROG1	SOX3	563
9606.ENSP00000343819	9606.ENSP00000359567	ENSG00000165588,novel.8361	ENSG00000134595	OTX2	SOX3	634
9606.ENSP00000265113	9606.ENSP00000360231	ENSG00000079215	ENSG00000162599	SLC1A3	NFIA	606
9606.ENSP00000241052	9606.ENSP00000361185	ENSG00000121691	ENSG00000204033	CAT	LRIT2	461
9606.ENSP00000350052	9606.ENSP00000361185	novel.17132	ENSG00000204033	POTEF	LRIT2	526
9606.ENSP00000276571	9606.ENSP00000362353	ENSG00000147571	ENSG00000112164	CRH	GLP1R	939
9606.ENSP00000286355	9606.ENSP00000362353	ENSG00000155897	ENSG00000112164	ADCY8	GLP1R	911
9606.ENSP00000308024	9606.ENSP00000362353	ENSG00000175426	ENSG00000112164	PCSK1	GLP1R	461
9606.ENSP00000201031	9606.ENSP00000362588	ENSG00000087510,novel.18735	ENSG00000167081	TFAP2C	PBX3	708
9606.ENSP00000356331	9606.ENSP00000362588	ENSG00000116833	ENSG00000167081	NR5A2	PBX3	568
9606.ENSP00000308887	9606.ENSP00000362717	ENSG00000111186	ENSG00000106689	WNT5B	LHX2	463
9606.ENSP00000317580	9606.ENSP00000362717	ENSG00000181965	ENSG00000106689	NEUROG1	LHX2	520
9606.ENSP00000356331	9606.ENSP00000362717	ENSG00000116833	ENSG00000106689	NR5A2	LHX2	691
9606.ENSP00000282111	9606.ENSP00000363826	ENSG00000152284	ENSG00000177283	TCF7L1	FZD8	481
9606.ENSP00000308887	9606.ENSP00000363826	ENSG00000111186	ENSG00000177283	WNT5B	FZD8	976
9606.ENSP00000344456	9606.ENSP00000363826	ENSG00000168036,novel.20327	ENSG00000177283	CTNNB1	FZD8	748
9606.ENSP00000345064	9606.ENSP00000363826	ENSG00000139174	ENSG00000177283	PRICKLE1	FZD8	635
9606.ENSP00000308887	9606.ENSP00000364860	ENSG00000111186	ENSG00000169071	WNT5B	ROR2	775
9606.ENSP00000245323	9606.ENSP00000365514	ENSG00000125266	ENSG00000043355	EFNB2	ZIC2	407
9606.ENSP00000267294	9606.ENSP00000365514	ENSG00000139800	ENSG00000043355	ZIC5	ZIC2	769
9606.ENSP00000343819	9606.ENSP00000365514	ENSG00000165588,novel.8361	ENSG00000043355	OTX2	ZIC2	513
9606.ENSP00000356357	9606.ENSP00000365514	ENSG00000143355	ENSG00000043355	LHX9	ZIC2	420
9606.ENSP00000359567	9606.ENSP00000365514	ENSG00000134595	ENSG00000043355	SOX3	ZIC2	577
9606.ENSP00000354213	9606.ENSP00000365895	ENSG00000125430	ENSG00000185352,novel.7768	HS3ST3B1	HS6ST3	745
9606.ENSP00000308887	9606.ENSP00000366246	ENSG00000111186	ENSG00000183098	WNT5B	GPC6	745
9606.ENSP00000354213	9606.ENSP00000366246	ENSG00000125430	ENSG00000183098	HS3ST3B1	GPC6	932
9606.ENSP00000363826	9606.ENSP00000366246	ENSG00000177283	ENSG00000183098	FZD8	GPC6	411
9606.ENSP00000365895	9606.ENSP00000366246	ENSG00000185352,novel.7768	ENSG00000183098	HS6ST3	GPC6	432
9606.ENSP00000357348	9606.ENSP00000367972	ENSG00000135547	ENSG00000172201,novel.24619	HEY2	ID4	835
9606.ENSP00000251020	9606.ENSP00000368401	ENSG00000103449	ENSG00000007372	SALL1	PAX6	846
9606.ENSP00000254231	9606.ENSP00000368401	ENSG00000131914	ENSG00000007372	LIN28A	PAX6	407
9606.ENSP00000265113	9606.ENSP00000368401	ENSG00000079215	ENSG00000007372	SLC1A3	PAX6	512
9606.ENSP00000308887	9606.ENSP00000368401	ENSG00000111186	ENSG00000007372	WNT5B	PAX6	417
9606.ENSP00000317580	9606.ENSP00000368401	ENSG00000181965	ENSG00000007372	NEUROG1	PAX6	920
9606.ENSP00000319166	9606.ENSP00000368401	ENSG00000081138,novel.14112	ENSG00000007372	CDH7	PAX6	636
9606.ENSP00000330633	9606.ENSP00000368401	ENSG00000184144	ENSG00000007372	CNTN2	PAX6	438
9606.ENSP00000344456	9606.ENSP00000368401	ENSG00000168036,novel.20327	ENSG00000007372	CTNNB1	PAX6	574
9606.ENSP00000350833	9606.ENSP00000368401	ENSG00000066382,novel.4471	ENSG00000007372	MPPED2	PAX6	653
9606.ENSP00000357429	9606.ENSP00000368401	ENSG00000164434	ENSG00000007372	FABP7	PAX6	921
9606.ENSP00000359567	9606.ENSP00000368401	ENSG00000134595	ENSG00000007372	SOX3	PAX6	964
9606.ENSP00000362588	9606.ENSP00000368401	ENSG00000167081	ENSG00000007372	PBX3	PAX6	461
9606.ENSP00000362717	9606.ENSP00000368401	ENSG00000106689	ENSG00000007372	LHX2	PAX6	722
9606.ENSP00000365514	9606.ENSP00000368401	ENSG00000043355	ENSG00000007372	ZIC2	PAX6	503
9606.ENSP00000267294	9606.ENSP00000369889	ENSG00000139800	ENSG00000139219	ZIC5	COL2A1	610
9606.ENSP00000282588	9606.ENSP00000369889	ENSG00000213949	ENSG00000139219	ITGA1	COL2A1	903
9606.ENSP00000287538	9606.ENSP00000369889	ENSG00000156925,novel.30874	ENSG00000139219	ZIC3	COL2A1	757
9606.ENSP00000295550	9606.ENSP00000369889	ENSG00000163359	ENSG00000139219	COL6A3	COL2A1	913
9606.ENSP00000296181	9606.ENSP00000369889	ENSG00000082781	ENSG00000139219	ITGB5	COL2A1	826
9606.ENSP00000299855	9606.ENSP00000369889	ENSG00000149968	ENSG00000139219	MMP3	COL2A1	455
9606.ENSP00000322788	9606.ENSP00000369889	ENSG00000196611	ENSG00000139219	MMP1	COL2A1	733
9606.ENSP00000365514	9606.ENSP00000369889	ENSG00000043355	ENSG00000139219	ZIC2	COL2A1	760
9606.ENSP00000265113	9606.ENSP00000370340	ENSG00000079215	ENSG00000147862	SLC1A3	NFIB	661
9606.ENSP00000241052	9606.ENSP00000370555	ENSG00000121691	ENSG00000056998	CAT	GYG2	568
9606.ENSP00000295101	9606.ENSP00000373648	ENSG00000162989	ENSG00000184156,novel.28488	KCNJ3	KCNQ3	554
9606.ENSP00000265113	9606.ENSP00000374205	ENSG00000079215	ENSG00000136535	SLC1A3	TBR1	414
9606.ENSP00000282111	9606.ENSP00000374205	ENSG00000152284	ENSG00000136535	TCF7L1	TBR1	449
9606.ENSP00000343819	9606.ENSP00000374205	ENSG00000165588,novel.8361	ENSG00000136535	OTX2	TBR1	597
9606.ENSP00000356357	9606.ENSP00000374205	ENSG00000143355	ENSG00000136535	LHX9	TBR1	486
9606.ENSP00000357429	9606.ENSP00000374205	ENSG00000164434	ENSG00000136535	FABP7	TBR1	506
9606.ENSP00000362717	9606.ENSP00000374205	ENSG00000106689	ENSG00000136535	LHX2	TBR1	613
9606.ENSP00000366093	9606.ENSP00000374205	ENSG00000198963	ENSG00000136535	RORB	TBR1	472
9606.ENSP00000368401	9606.ENSP00000374205	ENSG00000007372	ENSG00000136535	PAX6	TBR1	852
9606.ENSP00000245323	9606.ENSP00000374323	ENSG00000125266	ENSG00000080224	EFNB2	EPHA6	913
9606.ENSP00000328777	9606.ENSP00000374323	ENSG00000184349	ENSG00000080224	EFNA5	EPHA6	989
9606.ENSP00000262269	9606.ENSP00000375921	ENSG00000105357	ENSG00000135903	MYH14	PAX3	504
9606.ENSP00000317580	9606.ENSP00000375921	ENSG00000181965	ENSG00000135903	NEUROG1	PAX3	705
9606.ENSP00000344456	9606.ENSP00000375921	ENSG00000168036,novel.20327	ENSG00000135903	CTNNB1	PAX3	596
9606.ENSP00000362588	9606.ENSP00000375921	ENSG00000167081	ENSG00000135903	PBX3	PAX3	620
9606.ENSP00000299855	9606.ENSP00000376436	ENSG00000149968	ENSG00000134954	MMP3	ETS1	875
9606.ENSP00000322788	9606.ENSP00000376436	ENSG00000196611	ENSG00000134954	MMP1	ETS1	993
9606.ENSP00000331614	9606.ENSP00000376436	ENSG00000185811	ENSG00000134954	IKZF1	ETS1	510
9606.ENSP00000375921	9606.ENSP00000376436	ENSG00000135903	ENSG00000134954	PAX3	ETS1	420
9606.ENSP00000241261	9606.ENSP00000376943	ENSG00000121858	ENSG00000153094	TNFSF10	BCL2L11	581
9606.ENSP00000357625	9606.ENSP00000376943	ENSG00000176171,novel.14922	ENSG00000153094	BNIP3	BCL2L11	414
9606.ENSP00000362588	9606.ENSP00000377265	ENSG00000167081	ENSG00000008196	PBX3	TFAP2B	711
9606.ENSP00000282499	9606.ENSP00000378517	ENSG00000152578,novel.5362	ENSG00000118785	GRIA4	SPP1	580
9606.ENSP00000282588	9606.ENSP00000378517	ENSG00000213949	ENSG00000118785	ITGA1	SPP1	829
9606.ENSP00000296181	9606.ENSP00000378517	ENSG00000082781	ENSG00000118785	ITGB5	SPP1	810
9606.ENSP00000299855	9606.ENSP00000378517	ENSG00000149968	ENSG00000118785	MMP3	SPP1	741
9606.ENSP00000313809	9606.ENSP00000378517	ENSG00000178522	ENSG00000118785	AMBN	SPP1	439
9606.ENSP00000322788	9606.ENSP00000378517	ENSG00000196611	ENSG00000118785	MMP1	SPP1	450
9606.ENSP00000241052	9606.ENSP00000379258	ENSG00000121691	ENSG00000106571,novel.26319	CAT	GLI3	451
9606.ENSP00000251020	9606.ENSP00000379258	ENSG00000103449	ENSG00000106571,novel.26319	SALL1	GLI3	506
9606.ENSP00000282111	9606.ENSP00000379258	ENSG00000152284	ENSG00000106571,novel.26319	TCF7L1	GLI3	432
9606.ENSP00000287538	9606.ENSP00000379258	ENSG00000156925,novel.30874	ENSG00000106571,novel.26319	ZIC3	GLI3	825
9606.ENSP00000308887	9606.ENSP00000379258	ENSG00000111186	ENSG00000106571,novel.26319	WNT5B	GLI3	798
9606.ENSP00000343819	9606.ENSP00000379258	ENSG00000165588,novel.8361	ENSG00000106571,novel.26319	OTX2	GLI3	483
9606.ENSP00000344456	9606.ENSP00000379258	ENSG00000168036,novel.20327	ENSG00000106571,novel.26319	CTNNB1	GLI3	649
9606.ENSP00000362588	9606.ENSP00000379258	ENSG00000167081	ENSG00000106571,novel.26319	PBX3	GLI3	528
9606.ENSP00000362717	9606.ENSP00000379258	ENSG00000106689	ENSG00000106571,novel.26319	LHX2	GLI3	424
9606.ENSP00000365514	9606.ENSP00000379258	ENSG00000043355	ENSG00000106571,novel.26319	ZIC2	GLI3	921
9606.ENSP00000368401	9606.ENSP00000379258	ENSG00000007372	ENSG00000106571,novel.26319	PAX6	GLI3	939
9606.ENSP00000375921	9606.ENSP00000379258	ENSG00000135903	ENSG00000106571,novel.26319	PAX3	GLI3	608
9606.ENSP00000286355	9606.ENSP00000379496	ENSG00000155897	ENSG00000154678,novel.26240	ADCY8	PDE1C	953
9606.ENSP00000346643	9606.ENSP00000379678	ENSG00000156510	ENSG00000154330,novel.29018	HKDC1	PGM5	610
9606.ENSP00000330671	9606.ENSP00000380679	ENSG00000105877	ENSG00000141519	DNAH11	CCDC40	691
9606.ENSP00000262269	9606.ENSP00000381768	ENSG00000105357	ENSG00000107736	MYH14	CDH23	402
9606.ENSP00000344456	9606.ENSP00000381768	ENSG00000168036,novel.20327	ENSG00000107736	CTNNB1	CDH23	705
9606.ENSP00000241261	9606.ENSP00000383303	ENSG00000121858	ENSG00000171587	TNFSF10	DSCAM	576
9606.ENSP00000356331	9606.ENSP00000384179	ENSG00000116833	ENSG00000169946	NR5A2	ZFPM2	421
9606.ENSP00000356357	9606.ENSP00000384179	ENSG00000143355	ENSG00000169946	LHX9	ZFPM2	553
9606.ENSP00000357348	9606.ENSP00000384179	ENSG00000135547	ENSG00000169946	HEY2	ZFPM2	410
9606.ENSP00000322788	9606.ENSP00000385551	ENSG00000196611	ENSG00000006468,novel.26083	MMP1	ETV1	872
9606.ENSP00000366093	9606.ENSP00000385551	ENSG00000198963	ENSG00000006468,novel.26083	RORB	ETV1	472
9606.ENSP00000368401	9606.ENSP00000385551	ENSG00000007372	ENSG00000006468,novel.26083	PAX6	ETV1	959
9606.ENSP00000374205	9606.ENSP00000385551	ENSG00000136535	ENSG00000006468,novel.26083	TBR1	ETV1	580
9606.ENSP00000375921	9606.ENSP00000385551	ENSG00000135903	ENSG00000006468,novel.26083	PAX3	ETV1	502
9606.ENSP00000368401	9606.ENSP00000386200	ENSG00000007372	ENSG00000128573,novel.26971	PAX6	FOXP2	495
9606.ENSP00000374205	9606.ENSP00000386200	ENSG00000136535	ENSG00000128573,novel.26971	TBR1	FOXP2	595
9606.ENSP00000350833	9606.ENSP00000389792	ENSG00000066382,novel.4471	ENSG00000170959	MPPED2	DCDC5	757
9606.ENSP00000368401	9606.ENSP00000389792	ENSG00000007372	ENSG00000170959	PAX6	DCDC5	517
9606.ENSP00000282356	9606.ENSP00000398273	ENSG00000152495	ENSG00000134532,novel.6019	CAMK4	SOX5	441
9606.ENSP00000369889	9606.ENSP00000398273	ENSG00000139219	ENSG00000134532,novel.6019	COL2A1	SOX5	941
9606.ENSP00000374205	9606.ENSP00000398273	ENSG00000136535	ENSG00000134532,novel.6019	TBR1	SOX5	485
9606.ENSP00000357998	9606.ENSP00000400376	ENSG00000025796,novel.25430	ENSG00000164308	SEC63	ERAP2	433
9606.ENSP00000374323	9606.ENSP00000402460	ENSG00000080224	ENSG00000158258	EPHA6	CLSTN2	511
9606.ENSP00000317619	9606.ENSP00000407763	ENSG00000179630	ENSG00000151773	LACC1	CCDC122	779
9606.ENSP00000264463	9606.ENSP00000408632	ENSG00000040731	ENSG00000140945	CDH10	CDH13	936
9606.ENSP00000265071	9606.ENSP00000408632	ENSG00000113361	ENSG00000140945	CDH6	CDH13	918
9606.ENSP00000319166	9606.ENSP00000408632	ENSG00000081138,novel.14112	ENSG00000140945	CDH7	CDH13	931
9606.ENSP00000344456	9606.ENSP00000408632	ENSG00000168036,novel.20327	ENSG00000140945	CTNNB1	CDH13	465
9606.ENSP00000297668	9606.ENSP00000417335	ENSG00000106714	ENSG00000185008,novel.20767	CNTNAP3	ROBO2	419
9606.ENSP00000374323	9606.ENSP00000417335	ENSG00000080224	ENSG00000185008,novel.20767	EPHA6	ROBO2	411
9606.ENSP00000349891	9606.ENSP00000423665	ENSG00000172014	ENSG00000117266	ANKRD20A4	CDK18	440
9606.ENSP00000350052	9606.ENSP00000423665	novel.17132	ENSG00000117266	POTEF	CDK18	511
9606.ENSP00000241052	9606.ENSP00000427123	ENSG00000121691	ENSG00000039560	CAT	RAI14	421
9606.ENSP00000354213	9606.ENSP00000427123	ENSG00000125430	ENSG00000039560	HS3ST3B1	RAI14	443
9606.ENSP00000262269	9606.ENSP00000428205	ENSG00000105357	ENSG00000156804	MYH14	FBXO32	659
9606.ENSP00000317580	9606.ENSP00000430241	ENSG00000181965	ENSG00000221818	NEUROG1	EBF2	621
9606.ENSP00000262464	9606.ENSP00000430487	ENSG00000138829	ENSG00000132561	FBN2	MATN2	610
9606.ENSP00000299855	9606.ENSP00000430487	ENSG00000149968	ENSG00000132561	MMP3	MATN2	512
9606.ENSP00000322788	9606.ENSP00000430487	ENSG00000196611	ENSG00000132561	MMP1	MATN2	512
9606.ENSP00000360305	9606.ENSP00000433352	ENSG00000107438	ENSG00000136153,novel.7697	PDLIM1	LMO7	471
9606.ENSP00000375921	9606.ENSP00000450527	ENSG00000135903	ENSG00000171476	PAX3	HOPX	523
9606.ENSP00000369889	9606.ENSP00000435509	ENSG00000139219	ENSG00000174963	COL2A1	ZIC4	757
9606.ENSP00000386200	9606.ENSP00000435509	ENSG00000128573,novel.26971	ENSG00000174963	FOXP2	ZIC4	452
9606.ENSP00000324672	9606.ENSP00000406482	ENSG00000153446,novel.9256	ENSG00000005108,novel.26078	C16orf89	THSD7A	472
